# Supplementary material for: Evidence for the formation of silicic lava by pyroclast sintering
Source: Nat Commun. 2024 Jun 24;15:5347. doi: 10.1038/s41467-024-49601-6 (PMC11196653; doi:10.1038/s41467-024-49601-6)
Supplement: Supplementary file 4 — Supplementary Data 1 [file 41467_2024_49601_MOESM4_ESM.xlsx]

## Sheet: Water data FTIR
Sample	Spectra #	Density Min [0.7 wt.% H2Ot]	Density Max [0.1 wt.% H2Ot)	Density Min [0.7 wt.% H2Ot]	Density Max [0.1 wt.% H2Ot)	3500 peak height	1630 peak height	ɛ1630 Min	ɛ1630 Max	ɛ3500 OH Min	ɛ3500 OH Max	ɛ3500 H2Om Min	ɛ3500 H2Om Max	A [Sample thickness] Min	A [Sample thickness] Max	Ā3500 Min	Ā3500 Max	Molecular weight of water	Min CH2Om	Max CH2Om	Min COH	Max COH	Min CH2Ot	Max CH2Ot	Midpoint CH2Ot	Average of Min CH20t	Standard error on Min CH2Ot	Average of Max CH20t	Standard error on Max CH2Ot	Average of Midpoints for each sample	Profile	Depth	Standard deviation (on midpoints)	Standard error (on midpoints)	Field sampling error (on the profile)	Average of Midpoints - Average of the Min values	Average of Midpoints - Average of the Max values	Average of Midpoints - Average of the Min values + SE	Average of Midpoints - Average of the Max values + SE	Midpoint - min	Midpoint - Max		Depth	Sample	Data from Tuffen and Castro 2009	SE reported from T & C 2009
		kg.m-3	kg.m-3	g.cm-3	g.cm-3			l.mol-1 cm-1	l.mol-1 cm-1	l.mol-1 cm-1	l.mol-1 cm-1	l.mol-1 cm-1	l.mol-1 cm-1	cm	cm	1.cm-1	1.cm-1	g.mol-1	wt.%	wt.%	wt.%	wt.%	wt.%	wt.%	wt.%	wt.%	wt.%	wt.%	wt.%	wt.%	cm	m	wt.%	wt.%	cm	wt.%	wt.%	wt.%	wt.%	wt.%	wt.%		m		wt %	wt %
LD PB Line 1	1	2436	2467	2.436	2.467	0.353	0.072	53	57	98	102	52	60	0.0117	0.0121	0.0331445	0.0342776	18.02	0.0762532	0.0858911	0.170043	0.175154	0.246296	0.261045	0.253671						-1	70			1.25					0.00737436	0.00737436		0	P	0.14	0.005
	3	2436	2467	2.436	2.467	0.365	0.075	53	57	98	102	52	60	0.0117	0.0121	0.0320548	0.0331507	18.02	0.0794304	0.0894699	0.175526	0.180705	0.254956	0.270175	0.262565						-1	70			1.25					0.00760942	0.00760942		0	P	0.13	0.01
	5	2436	2467	2.436	2.467	0.43	0.089	53	57	98	102	52	60	0.0117	0.0121	0.0272093	0.0281395	18.02	0.0942574	0.106171	0.206436	0.212415	0.300693	0.318586	0.30964						-1	70			1.25					0.0089463	0.0089463		0	AN	0.11	0.005
	7	2436	2467	2.436	2.467	0.383	0.076	53	57	98	102	52	60	0.0117	0.0121	0.0305483	0.0315927	18.02	0.0804895	0.0906628	0.185639	0.191587	0.266128	0.28225	0.274189						-1	70			1.25					0.00806103	0.00806103		0	AN	0.2	0.02
	8	2436	2467	2.436	2.467	0.389	0.081	53	57	98	102	52	60	0.0117	0.0121	0.0300771	0.0311054	18.02	0.0857848	0.0966275	0.18649	0.191806	0.272275	0.288434	0.280354						-1	70			1.25					0.00807953	0.00807953		0	CJ	0.18	0.01
	9	2436	2467	2.436	2.467	0.386	0.075	53	57	98	102	52	60	0.0117	0.0121	0.0303109	0.0313472	18.02	0.0794304	0.0894699	0.187954	0.194253	0.267384	0.283723	0.275554						-1	70			1.25					0.00816931	0.00816931		0	S	0.13	0.01
	10	2436	2467	2.436	2.467	0.384	0.077	53	57	98	102	52	60	0.0117	0.0121	0.0304688	0.0315104	18.02	0.0815485	0.0918558	0.185691	0.191502	0.267239	0.283358	0.275299						-1	70			1.25					0.0080594	0.0080594		0	BV	0.13	0.01
	12	2436	2467	2.436	2.467	0.387	0.077	53	57	98	102	52	60	0.0117	0.0121	0.0302326	0.0312661	18.02	0.0815485	0.0918558	0.187466	0.193438	0.269015	0.285293	0.277154						-1	70			1.25					0.00813938	0.00813938		0	CZ	0.13	0
	13	2436	2467	2.436	2.467	0.38	0.083	53	57	98	102	52	60	0.0117	0.0121	0.0307895	0.0318421	18.02	0.087903	0.0990134	0.180084	0.184539	0.267987	0.283553	0.27577						-1	70			1.25					0.00778299	0.00778299		0	BV	0.14	0.005
	16	2436	2467	2.436	2.467	0.368	0.072	53	57	98	102	52	60	0.0117	0.0121	0.0317935	0.0328804	18.02	0.0762532	0.0858911	0.178921	0.184831	0.255174	0.270723	0.262948						-1	70			1.25					0.00777428	0.00777428		0	AI	0.15	0.02
	17	2436	2467	2.436	2.467	0.374	0.077	53	57	98	102	52	60	0.0117	0.0121	0.0312834	0.0323529	18.02	0.0815485	0.0918558	0.179772	0.185051	0.261321	0.276906	0.269114						-1	70			1.25					0.00779279	0.00779279		0	BV	0.13	0.01
	20	2436	2467	2.436	2.467	0.366	0.072	53	57	98	102	52	60	0.0117	0.0121	0.0319672	0.0330601	18.02	0.0762532	0.0858911	0.177737	0.183541	0.25399	0.269432	0.261711						-1	70			1.25					0.00772096	0.00772096		70	Lower feeder dyke	0.37	0.2
	21	2436	2467	2.436	2.467	0.365	0.07	53	57	98	102	52	60	0.0117	0.0121	0.0320548	0.0331507	18.02	0.074135	0.0835053	0.178225	0.184357	0.25236	0.267862	0.260111						-1	70			1.25					0.00775089	0.00775089
LD PB Map 1	1	2436	2467	2.436	2.467	0.434	0.091	53	57	98	102	52	60	0.0084	0.0089	0.0193548	0.0205069	18.02	0.131027	0.151204	0.282411	0.297424	0.413438	0.448628	0.431033						-1	70			1.25					0.0175949	0.0175949
	2	2436	2467	2.436	2.467	0.425	0.076	53	57	98	102	52	60	0.0084	0.0089	0.0197647	0.0209412	18.02	0.109429	0.12628	0.28618	0.304596	0.395609	0.430876	0.413242						-1	70			1.25					0.0176334	0.0176334
	3	2436	2467	2.436	2.467	0.438	0.09	53	57	98	102	52	60	0.0084	0.0089	0.0191781	0.0203196	18.02	0.129588	0.149543	0.286363	0.302035	0.415951	0.451578	0.433764						-1	70			1.25					0.0178136	0.0178136
	4	2436	2467	2.436	2.467	0.426	0.075	53	57	98	102	52	60	0.0084	0.0089	0.0197183	0.020892	18.02	0.10799	0.124619	0.287718	0.306511	0.395708	0.43113	0.413419						-1	70			1.25					0.0177112	0.0177112
	5	2436	2467	2.436	2.467	0.431	0.091	53	57	98	102	52	60	0.0084	0.0089	0.0194896	0.0206497	18.02	0.131027	0.151204	0.279997	0.294728	0.411024	0.445932	0.428478						-1	70			1.25					0.0174539	0.0174539
	6	2436	2467	2.436	2.467	0.421	0.082	53	57	98	102	52	60	0.0084	0.0089	0.0199525	0.0211401	18.02	0.118069	0.13625	0.278557	0.294897	0.396625	0.431147	0.413886						-1	70			1.25					0.0172609	0.0172609
	11	2436	2467	2.436	2.467	0.398	0.077	53	57	98	102	52	60	0.0084	0.0089	0.0211055	0.0223618	18.02	0.110869	0.127942	0.263721	0.279316	0.37459	0.407258	0.390924						-1	70			1.25					0.0163339	0.0163339
	12	2436	2467	2.436	2.467	0.391	0.072	53	57	98	102	52	60	0.0084	0.0089	0.0214834	0.0227621	18.02	0.10367	0.119634	0.261758	0.278112	0.365428	0.397746	0.381587						-1	70			1.25					0.0161588	0.0161588
	14	2436	2467	2.436	2.467	0.401	0.087	53	57	98	102	52	60	0.0084	0.0089	0.0209476	0.0221945	18.02	0.125268	0.144558	0.258794	0.271839	0.384062	0.416396	0.400229						-1	70			1.25					0.0161672	0.0161672
	15	2436	2467	2.436	2.467	0.399	0.073	53	57	98	102	52	60	0.0084	0.0089	0.0210526	0.0223058	18.02	0.10511	0.121296	0.267461	0.284283	0.372571	0.405579	0.389075						-1	70			1.25					0.0165039	0.0165039
	16	2436	2467	2.436	2.467	0.392	0.069	53	57	98	102	52	60	0.0084	0.0089	0.0214286	0.0227041	18.02	0.0993505	0.114649	0.264765	0.282062	0.364116	0.396712	0.380414						-1	70			1.25					0.016298	0.016298
	17	2436	2467	2.436	2.467	0.385	0.073	53	57	98	102	52	60	0.0084	0.0089	0.0218182	0.0231169	18.02	0.10511	0.121296	0.256197	0.271703	0.361306	0.392999	0.377153						-1	70			1.25					0.015846	0.015846
	19	2436	2467	2.436	2.467	0.396	0.069	53	57	98	102	52	60	0.0084	0.0089	0.0212121	0.0224747	18.02	0.0993505	0.114649	0.267984	0.285657	0.367334	0.400306	0.38382						-1	70			1.25					0.016486	0.016486
	21	2436	2467	2.436	2.467	0.405	0.081	53	57	98	102	52	60	0.0084	0.0089	0.0207407	0.0219753	18.02	0.116629	0.134588	0.266417	0.281537	0.383046	0.416125	0.399585						-1	70			1.25					0.0165398	0.0165398
	25	2436	2467	2.436	2.467	0.444	0.145	53	57	98	102	52	60	0.0084	0.0089	0.0189189	0.020045	18.02	0.20878	0.24093	0.250818	0.251476	0.459598	0.492405	0.476002						-1	70			1.25					0.0164036	0.0164036
	26	2436	2467	2.436	2.467	0.422	0.098	53	57	98	102	52	60	0.0084	0.0089	0.0199052	0.02109	18.02	0.141106	0.162835	0.267617	0.279519	0.408723	0.442354	0.425539						-1	70			1.25					0.0168157	0.0168157
	27	2436	2467	2.436	2.467	0.391	0.068	53	57	98	102	52	60	0.0084	0.0089	0.0214834	0.0227621	18.02	0.0979106	0.112988	0.264695	0.282181	0.362605	0.395169	0.378887						-1	70			1.25					0.0162818	0.0162818
	28	2436	2467	2.436	2.467	0.429	0.066	53	57	98	102	52	60	0.0084	0.0089	0.0195804	0.0207459	18.02	0.0950309	0.109665	0.296739	0.318363	0.391769	0.428027	0.409898						-1	70			1.25					0.018129	0.018129
	29	2436	2467	2.436	2.467	0.413	0.057	53	57	98	102	52	60	0.0084	0.0089	0.020339	0.0215496	18.02	0.0820721	0.0947103	0.290471	0.313141	0.372543	0.407851	0.390197	0.338465	0.0116289	0.364986	0.0131675	0.351725	-1	70	0.0701249	0.0123965	1.25	0.0132608	0.0132608	0.0248897	0.0264284	0.017654	0.017654
LD 0 Map 1	1	2436	2467	2.436	2.467	0.436	0.083	53	57	98	102	52	60	0.0087	0.0088	0.0199541	0.0201835	18.02	0.120867	0.133156	0.293186	0.296761	0.414053	0.429916	0.421985						0	70			1.25					0.00793177	0.00793177
	2	2436	2467	2.436	2.467	0.445	0.082	53	57	98	102	52	60	0.0087	0.0088	0.0195506	0.0197753	18.02	0.11941	0.131552	0.301253	0.305551	0.420663	0.437103	0.428883						0	70			1.25					0.00821999	0.00821999
	3	2436	2467	2.436	2.467	0.434	0.084	53	57	98	102	52	60	0.0087	0.0088	0.0200461	0.0202765	18.02	0.122323	0.13476	0.290816	0.294043	0.413139	0.428803	0.420971						0	70			1.25					0.00783203	0.00783203
	4	2436	2467	2.436	2.467	0.435	0.081	53	57	98	102	52	60	0.0087	0.0088	0.02	0.0202299	18.02	0.117954	0.129947	0.293857	0.297857	0.411812	0.427805	0.419808						0	70			1.25					0.00799661	0.00799661
	5	2436	2467	2.436	2.467	0.431	0.082	53	57	98	102	52	60	0.0087	0.0088	0.0201856	0.0204176	18.02	0.11941	0.131552	0.28986	0.293405	0.40927	0.424956	0.417113						0	70			1.25					0.00784302	0.00784302
	6	2436	2467	2.436	2.467	0.443	0.084	53	57	98	102	52	60	0.0087	0.0088	0.0196388	0.0198646	18.02	0.122323	0.13476	0.29814	0.301852	0.420463	0.436612	0.428538						0	70			1.25					0.00807437	0.00807437
	7	2436	2467	2.436	2.467	0.418	0.08	53	57	98	102	52	60	0.0087	0.0088	0.0208134	0.0210526	18.02	0.116498	0.128343	0.280766	0.28409	0.397264	0.412433	0.404848						0	70			1.25					0.00758474	0.00758474
	8	2436	2467	2.436	2.467	0.42	0.079	53	57	98	102	52	60	0.0087	0.0088	0.0207143	0.0209524	18.02	0.115042	0.126739	0.283136	0.286807	0.398177	0.413546	0.405862						0	70			1.25					0.00768447	0.00768447
	9	2436	2467	2.436	2.467	0.421	0.08	53	57	98	102	52	60	0.0087	0.0088	0.0206651	0.0209026	18.02	0.116498	0.128343	0.283207	0.286693	0.399705	0.415036	0.40737						0	70			1.25					0.00766552	0.00766552
	10	2436	2467	2.436	2.467	0.421	0.08	53	57	98	102	52	60	0.0087	0.0088	0.0206651	0.0209026	18.02	0.116498	0.128343	0.283207	0.286693	0.399705	0.415036	0.40737						0	70			1.25					0.00766552	0.00766552
	11	2436	2467	2.436	2.467	0.42	0.083	53	57	98	102	52	60	0.0087	0.0088	0.0207143	0.0209524	18.02	0.120867	0.133156	0.280166	0.282879	0.401033	0.416034	0.408534						0	70			1.25					0.00750094	0.00750094
	12	2436	2467	2.436	2.467	0.423	0.079	53	57	98	102	52	60	0.0087	0.0088	0.0205674	0.0208038	18.02	0.115042	0.126739	0.285577	0.28941	0.400619	0.416149	0.408384						0	70			1.25					0.00776525	0.00776525
	13	2436	2467	2.436	2.467	0.443	0.085	53	57	98	102	52	60	0.0087	0.0088	0.0196388	0.0198646	18.02	0.123779	0.136364	0.297398	0.30087	0.421177	0.437234	0.429206						0	70			1.25					0.00802849	0.00802849
	14	2436	2467	2.436	2.467	0.444	0.086	53	57	98	102	52	60	0.0087	0.0088	0.0195946	0.0198198	18.02	0.125235	0.137969	0.297469	0.300755	0.422705	0.438724	0.430714						0	70			1.25					0.00800953	0.00800953
	15	2436	2467	2.436	2.467	0.483	0.127	53	57	98	102	52	60	0.0087	0.0088	0.0180124	0.0182195	18.02	0.18494	0.203745	0.298769	0.294321	0.483709	0.498066	0.490887						0	70			1.25					0.0071785	0.0071785
	16	2436	2467	2.436	2.467	0.446	0.091	53	57	98	102	52	60	0.0087	0.0088	0.0195067	0.0197309	18.02	0.132516	0.14599	0.295385	0.297579	0.427901	0.443569	0.435735						0	70			1.25					0.00783398	0.00783398
	17	2436	2467	2.436	2.467	0.424	0.082	53	57	98	102	52	60	0.0087	0.0088	0.0205189	0.0207547	18.02	0.11941	0.131552	0.284164	0.287331	0.403574	0.418883	0.411228						0	70			1.25					0.00765453	0.00765453
	18	2436	2467	2.436	2.467	0.432	0.082	53	57	98	102	52	60	0.0087	0.0088	0.0201389	0.0203704	18.02	0.11941	0.131552	0.290674	0.294272	0.410084	0.425824	0.417954						0	70			1.25					0.00786994	0.00786994
	19	2436	2467	2.436	2.467	0.443	0.089	53	57	98	102	52	60	0.0087	0.0088	0.0196388	0.0198646	18.02	0.129604	0.142782	0.294428	0.296941	0.424032	0.439722	0.431877						0	70			1.25					0.00784496	0.00784496
	20	2436	2467	2.436	2.467	0.429	0.085	53	57	98	102	52	60	0.0087	0.0088	0.0202797	0.0205128	18.02	0.123779	0.136364	0.286005	0.288723	0.409784	0.425087	0.417436						0	70			1.25					0.00765152	0.00765152
	21	2436	2467	2.436	2.467	0.423	0.079	53	57	98	102	52	60	0.0087	0.0088	0.0205674	0.0208038	18.02	0.115042	0.126739	0.285577	0.28941	0.400619	0.416149	0.408384						0	70			1.25					0.00776525	0.00776525
	22	2436	2467	2.436	2.467	0.423	0.079	53	57	98	102	52	60	0.0087	0.0088	0.0205674	0.0208038	18.02	0.115042	0.126739	0.285577	0.28941	0.400619	0.416149	0.408384						0	70			1.25					0.00776525	0.00776525
LD 0 Map 2	1	2436	2467	2.436	2.467	0.456	0.089	53	57	98	102	52	60	0.0084	0.0092	0.0184211	0.0201754	18.02	0.123969	0.147881	0.291746	0.319228	0.415715	0.467109	0.441412						0	70			1.25					0.0256967	0.0256967
	2	2436	2467	2.436	2.467	0.459	0.087	53	57	98	102	52	60	0.0084	0.0092	0.0183007	0.0200436	18.02	0.121183	0.144558	0.295502	0.323958	0.416685	0.468516	0.4426						0	70			1.25					0.0259155	0.0259155
	3	2436	2467	2.436	2.467	0.45	0.088	53	57	98	102	52	60	0.0084	0.0092	0.0186667	0.0204444	18.02	0.122576	0.146219	0.287786	0.314853	0.410362	0.461073	0.435717						0	70			1.25					0.0253553	0.0253553
	4	2436	2467	2.436	2.467	0.449	0.084	53	57	98	102	52	60	0.0084	0.0092	0.0187082	0.02049	18.02	0.117004	0.139573	0.289848	0.318024	0.406853	0.457597	0.432225						0	70			1.25					0.0253722	0.0253722
	5	2436	2467	2.436	2.467	0.442	0.078	53	57	98	102	52	60	0.0084	0.0092	0.0190045	0.0208145	18.02	0.108647	0.129604	0.28866	0.317837	0.397307	0.447441	0.422374						0	70			1.25					0.0250669	0.0250669
	6	2436	2467	2.436	2.467	0.439	0.084	53	57	98	102	52	60	0.0084	0.0092	0.0191344	0.0209567	18.02	0.117004	0.139573	0.282064	0.309038	0.399069	0.448611	0.42384						0	70			1.25					0.0247711	0.0247711
	7	2436	2467	2.436	2.467	0.452	0.084	53	57	98	102	52	60	0.0084	0.0092	0.0185841	0.020354	18.02	0.117004	0.139573	0.292183	0.32072	0.409188	0.460293	0.43474						0	70			1.25					0.0255525	0.0255525
	8	2436	2467	2.436	2.467	0.457	0.085	53	57	98	102	52	60	0.0084	0.0092	0.0183807	0.0201313	18.02	0.118397	0.141235	0.295365	0.324195	0.413762	0.46543	0.439596						0	70			1.25					0.0258338	0.0258338
	9	2436	2467	2.436	2.467	0.45	0.083	53	57	98	102	52	60	0.0084	0.0092	0.0186667	0.0204444	18.02	0.115612	0.137911	0.291337	0.31994	0.406948	0.457851	0.4324						0	70			1.25					0.0254515	0.0254515
	10	2436	2467	2.436	2.467	0.452	0.084	53	57	98	102	52	60	0.0084	0.0092	0.0185841	0.020354	18.02	0.117004	0.139573	0.292183	0.32072	0.409188	0.460293	0.43474						0	70			1.25					0.0255525	0.0255525
	11	2436	2467	2.436	2.467	0.433	0.081	53	57	98	102	52	60	0.0084	0.0092	0.0193995	0.0212471	18.02	0.112826	0.134588	0.279524	0.306698	0.39235	0.441286	0.416818						0	70			1.25					0.0244682	0.0244682
	12	2436	2467	2.436	2.467	0.434	0.079	53	57	98	102	52	60	0.0084	0.0092	0.0193548	0.0211982	18.02	0.11004	0.131265	0.281723	0.309631	0.391763	0.440896	0.416329						0	70			1.25					0.0245668	0.0245668
	13	2436	2467	2.436	2.467	0.419	0.084	53	57	98	102	52	60	0.0084	0.0092	0.0200477	0.021957	18.02	0.117004	0.139573	0.266496	0.291065	0.383501	0.430639	0.40707						0	70			1.25					0.0235689	0.0235689
	14	2436	2467	2.436	2.467	0.357	0.069	53	57	98	102	52	60	0.0084	0.0092	0.0235294	0.0257703	18.02	0.0961108	0.114649	0.228888	0.250611	0.324999	0.36526	0.345129						0	70			1.25					0.0201308	0.0201308
	15	2436	2467	2.436	2.467	0.354	0.066	53	57	98	102	52	60	0.0084	0.0092	0.0237288	0.0259887	18.02	0.091932	0.109665	0.228683	0.250967	0.320615	0.360632	0.340623						0	70			1.25					0.0200083	0.0200083
	18	2436	2467	2.436	2.467	0.435	0.083	53	57	98	102	52	60	0.0084	0.0092	0.0193103	0.0211494	18.02	0.115612	0.137911	0.279661	0.306461	0.395272	0.444372	0.419822	0.404834	0.00409233	0.434477	0.00421065	0.419655	0	70	0.0241626	0.00391969	1.25	0.0148218	0.0148218	0.0189141	0.0190324	0.0245499	0.0245499
LD 6 Map 1	1	2436	2467	2.436	2.467	0.375	0.077	53	57	98	102	52	60	0.0073	0.0076	0.0194667	0.0202667	18.02	0.129834	0.147221	0.287159	0.297622	0.416992	0.444843	0.430918						6	70			1.25					0.0139252	0.0139252
	2	2436	2467	2.436	2.467	0.375	0.078	53	57	98	102	52	60	0.0073	0.0076	0.0194667	0.0202667	18.02	0.13152	0.149133	0.286299	0.296451	0.417819	0.445584	0.431702						6	70			1.25					0.0138826	0.0138826
	3	2436	2467	2.436	2.467	0.381	0.079	53	57	98	102	52	60	0.0073	0.0076	0.0191601	0.0199475	18.02	0.133206	0.151045	0.291093	0.301485	0.424299	0.45253	0.438414						6	70			1.25					0.0141153	0.0141153
	4	2436	2467	2.436	2.467	0.376	0.076	53	57	98	102	52	60	0.0073	0.0076	0.0194149	0.0202128	18.02	0.128148	0.145309	0.28896	0.299827	0.417108	0.445135	0.431122						6	70			1.25					0.0140137	0.0140137
	5	2436	2467	2.436	2.467	0.343	0.074	53	57	98	102	52	60	0.0073	0.0076	0.0212828	0.0221574	18.02	0.124775	0.141485	0.259585	0.268045	0.38436	0.40953	0.396945						6	70			1.25					0.0125848	0.0125848
	6	2436	2467	2.436	2.467	0.358	0.075	53	57	98	102	52	60	0.0073	0.0076	0.0203911	0.0212291	18.02	0.126462	0.143397	0.272859	0.282385	0.399321	0.425782	0.412551						6	70			1.25					0.0132304	0.0132304
	7	2436	2467	2.436	2.467	0.341	0.073	53	57	98	102	52	60	0.0073	0.0076	0.0214076	0.0222874	18.02	0.123089	0.139573	0.25856	0.267148	0.381649	0.406721	0.394185						6	70			1.25					0.0125357	0.0125357
	8	2436	2467	2.436	2.467	0.328	0.07	53	57	98	102	52	60	0.0073	0.0076	0.0222561	0.0231707	18.02	0.118031	0.133837	0.24889	0.257217	0.36692	0.391054	0.378987						6	70			1.25					0.012067	0.012067
	9	2436	2467	2.436	2.467	0.322	0.07	53	57	98	102	52	60	0.0073	0.0076	0.0226708	0.0236025	18.02	0.118031	0.133837	0.243236	0.251013	0.361267	0.38485	0.373058						6	70			1.25					0.0117917	0.0117917
	10	2436	2467	2.436	2.467	0.372	0.075	53	57	98	102	52	60	0.0073	0.0076	0.0196237	0.0204301	18.02	0.126462	0.143397	0.286051	0.296861	0.412513	0.440258	0.426385						6	70			1.25					0.0138727	0.0138727
	11	2436	2467	2.436	2.467	0.373	0.077	53	57	98	102	52	60	0.0073	0.0076	0.019571	0.0203753	18.02	0.129834	0.147221	0.285274	0.295554	0.415108	0.442775	0.428941						6	70			1.25					0.0138334	0.0138334
	12	2436	2467	2.436	2.467	0.378	0.079	53	57	98	102	52	60	0.0073	0.0076	0.0193122	0.0201058	18.02	0.133206	0.151045	0.288266	0.298383	0.421472	0.449428	0.43545						6	70			1.25					0.0139776	0.0139776
	13	2436	2467	2.436	2.467	0.377	0.077	53	57	98	102	52	60	0.0073	0.0076	0.0193634	0.0201592	18.02	0.129834	0.147221	0.289043	0.29969	0.418877	0.446911	0.432894						6	70			1.25					0.0140169	0.0140169
	14	2436	2467	2.436	2.467	0.374	0.077	53	57	98	102	52	60	0.0073	0.0076	0.0195187	0.0203209	18.02	0.129834	0.147221	0.286216	0.296588	0.41605	0.443809	0.429929						6	70			1.25					0.0138793	0.0138793
LD 6 Map 2	1	2436	2467	2.436	2.467	0.326	0.067	53	57	98	102	52	60	0.0073	0.0076	0.0223926	0.0233129	18.02	0.112972	0.128101	0.249584	0.258661	0.362556	0.386762	0.374659						6	70			1.25					0.012103	0.012103
	2	2436	2467	2.436	2.467	0.328	0.067	53	57	98	102	52	60	0.0073	0.0076	0.0222561	0.0231707	18.02	0.112972	0.128101	0.251468	0.260729	0.364441	0.38883	0.376635						6	70			1.25					0.0121948	0.0121948
	3	2436	2467	2.436	2.467	0.332	0.067	53	57	98	102	52	60	0.0073	0.0076	0.021988	0.0228916	18.02	0.112972	0.128101	0.255237	0.264865	0.36821	0.392966	0.380588						6	70			1.25					0.0123783	0.0123783
	4	2436	2467	2.436	2.467	0.318	0.068	53	57	98	102	52	60	0.0073	0.0076	0.022956	0.0238994	18.02	0.114658	0.130013	0.241186	0.249218	0.355845	0.379231	0.367538						6	70			1.25					0.0116934	0.0116934
	5	2436	2467	2.436	2.467	0.346	0.072	53	57	98	102	52	60	0.0073	0.0076	0.0210983	0.0219653	18.02	0.121403	0.137661	0.264131	0.273488	0.385534	0.411149	0.398342						6	70			1.25					0.0128077	0.0128077
	6	2436	2467	2.436	2.467	0.351	0.073	53	57	98	102	52	60	0.0073	0.0076	0.0207977	0.0216524	18.02	0.123089	0.139573	0.267983	0.277488	0.391072	0.417061	0.404066						6	70			1.25					0.0129945	0.0129945
	7	2436	2467	2.436	2.467	0.346	0.068	53	57	98	102	52	60	0.0073	0.0076	0.0210983	0.0219653	18.02	0.114658	0.130013	0.267569	0.278171	0.382228	0.408184	0.395206						6	70			1.25					0.012978	0.012978
	8	2436	2467	2.436	2.467	0.351	0.073	53	57	98	102	52	60	0.0073	0.0076	0.0207977	0.0216524	18.02	0.123089	0.139573	0.267983	0.277488	0.391072	0.417061	0.404066						6	70			1.25					0.0129945	0.0129945
	9	2436	2467	2.436	2.467	0.351	0.07	53	57	98	102	52	60	0.0073	0.0076	0.0207977	0.0216524	18.02	0.118031	0.133837	0.270562	0.281	0.388592	0.414837	0.401715						6	70			1.25					0.0131222	0.0131222
	10	2436	2467	2.436	2.467	0.333	0.068	53	57	98	102	52	60	0.0073	0.0076	0.0219219	0.0228228	18.02	0.114658	0.130013	0.25532	0.264728	0.369979	0.394742	0.38236						6	70			1.25					0.0123816	0.0123816
	11	2436	2467	2.436	2.467	0.328	0.068	53	57	98	102	52	60	0.0073	0.0076	0.0222561	0.0231707	18.02	0.114658	0.130013	0.250609	0.259558	0.365267	0.389572	0.377419						6	70			1.25					0.0121522	0.0121522
	12	2436	2467	2.436	2.467	0.336	0.07	53	57	98	102	52	60	0.0073	0.0076	0.0217262	0.022619	18.02	0.118031	0.133837	0.256428	0.265489	0.374458	0.399326	0.386892						6	70			1.25					0.012434	0.012434
	13	2436	2467	2.436	2.467	0.329	0.068	53	57	98	102	52	60	0.0073	0.0076	0.0221884	0.0231003	18.02	0.114658	0.130013	0.251551	0.260592	0.366209	0.390606	0.378408	0.389601	0.00439324	0.415538	0.00469732	0.40257	6	70	0.0236177	0.00454523	1.25	0.0129688	0.0129688	0.0173621	0.0176662	0.0121981	0.0121981
LD 21 Map 1	1	2436	2467	2.436	2.467	0.548	0.104	53	57	98	102	52	60	0.011	0.0116	0.020073	0.0211679	18.02	0.114891	0.13196	0.279733	0.295253	0.394624	0.427213	0.410918						21	70			1.25					0.0162944	0.0162944
	2	2436	2467	2.436	2.467	0.556	0.106	53	57	98	102	52	60	0.011	0.0116	0.0197842	0.0208633	18.02	0.1171	0.134498	0.283545	0.299189	0.400646	0.433686	0.417166						21	70			1.25					0.0165204	0.0165204
	3	2436	2467	2.436	2.467	0.546	0.102	53	57	98	102	52	60	0.011	0.0116	0.0201465	0.0212454	18.02	0.112682	0.129422	0.279624	0.295434	0.392306	0.424856	0.408581						21	70			1.25					0.0162751	0.0162751
	4	2436	2467	2.436	2.467	0.577	0.11	53	57	98	102	52	60	0.011	0.0116	0.0190641	0.020104	18.02	0.121519	0.139573	0.294257	0.310492	0.415776	0.450065	0.43292						21	70			1.25					0.0171444	0.0171444
	5	2436	2467	2.436	2.467	0.587	0.111	53	57	98	102	52	60	0.011	0.0116	0.0187394	0.0197615	18.02	0.122624	0.140842	0.299867	0.316577	0.422491	0.457419	0.439955						21	70			1.25					0.017464	0.017464
	6	2436	2467	2.436	2.467	0.59	0.109	53	57	98	102	52	60	0.011	0.0116	0.0186441	0.019661	18.02	0.120415	0.138304	0.302845	0.320189	0.42326	0.458494	0.440877						21	70			1.25					0.0176169	0.0176169
	7	2436	2467	2.436	2.467	0.59	0.111	53	57	98	102	52	60	0.011	0.0116	0.0186441	0.019661	18.02	0.122624	0.140842	0.301719	0.318636	0.424343	0.459478	0.44191						21	70			1.25					0.0175673	0.0175673
	8	2436	2467	2.436	2.467	0.614	0.116	53	57	98	102	52	60	0.011	0.0116	0.0179153	0.0188925	18.02	0.128148	0.147186	0.313719	0.331221	0.441867	0.478407	0.460137						21	70			1.25					0.0182699	0.0182699
	9	2436	2467	2.436	2.467	0.596	0.11	53	57	98	102	52	60	0.011	0.0116	0.0184564	0.0194631	18.02	0.121519	0.139573	0.305986	0.32353	0.427506	0.463103	0.445304						21	70			1.25					0.0177987	0.0177987
	10	2436	2467	2.436	2.467	0.612	0.122	53	57	98	102	52	60	0.011	0.0116	0.0179739	0.0189542	18.02	0.134776	0.154799	0.309105	0.325187	0.443881	0.479986	0.461934						21	70			1.25					0.0180525	0.0180525
	11	2436	2467	2.436	2.467	0.596	0.112	53	57	98	102	52	60	0.011	0.0116	0.0184564	0.0194631	18.02	0.123729	0.142111	0.30486	0.321976	0.428589	0.464087	0.446338						21	70			1.25					0.0177492	0.0177492
	12	2436	2467	2.436	2.467	0.591	0.109	53	57	98	102	52	60	0.011	0.0116	0.0186125	0.0196277	18.02	0.120415	0.138304	0.303463	0.320876	0.423877	0.45918	0.441529						21	70			1.25					0.0176513	0.0176513
	13	2436	2467	2.436	2.467	0.583	0.11	53	57	98	102	52	60	0.011	0.0116	0.0188679	0.0198971	18.02	0.121519	0.139573	0.297961	0.314609	0.41948	0.454182	0.436831						21	70			1.25					0.017351	0.017351
	14	2436	2467	2.436	2.467	0.541	0.101	53	57	98	102	52	60	0.011	0.0116	0.0203327	0.0214418	18.02	0.111577	0.128153	0.277101	0.29278	0.388678	0.420933	0.404806						21	70			1.25					0.0161277	0.0161277
	15	2436	2467	2.436	2.467	0.554	0.103	53	57	98	102	52	60	0.011	0.0116	0.0198556	0.0209386	18.02	0.113786	0.130691	0.284	0.300147	0.397786	0.430838	0.414312						21	70			1.25					0.0165258	0.0165258
LD 21 Map 2	1	2436	2467	2.436	2.467	0.49	0.087	53	57	98	102	52	60	0.011	0.0116	0.022449	0.0236735	18.02	0.0961108	0.11039	0.253501	0.268659	0.349612	0.379048	0.36433						21	70			1.25					0.0147182	0.0147182
	2	2436	2467	2.436	2.467	0.491	0.089	53	57	98	102	52	60	0.011	0.0116	0.0224033	0.0236253	18.02	0.0983202	0.112927	0.252992	0.267791	0.351312	0.380719	0.366015						21	70			1.25					0.0147032	0.0147032
	3	2436	2467	2.436	2.467	0.496	0.094	53	57	98	102	52	60	0.011	0.0116	0.0221774	0.0233871	18.02	0.103844	0.119272	0.253263	0.267338	0.357107	0.38661	0.371858						21	70			1.25					0.0147515	0.0147515
	4	2436	2467	2.436	2.467	0.495	0.091	53	57	98	102	52	60	0.011	0.0116	0.0222222	0.0234343	18.02	0.10053	0.115465	0.254335	0.268982	0.354865	0.384447	0.369656						21	70			1.25					0.0147914	0.0147914
	5	2436	2467	2.436	2.467	0.495	0.095	53	57	98	102	52	60	0.011	0.0116	0.0222222	0.0234343	18.02	0.104949	0.12054	0.252082	0.265875	0.357031	0.386415	0.371723						21	70			1.25					0.0146923	0.0146923
	6	2436	2467	2.436	2.467	0.497	0.09	53	57	98	102	52	60	0.011	0.0116	0.0221328	0.02334	18.02	0.0994249	0.114196	0.256133	0.271132	0.355558	0.385328	0.370443						21	70			1.25					0.014885	0.014885
	7	2436	2467	2.436	2.467	0.49	0.091	53	57	98	102	52	60	0.011	0.0116	0.022449	0.0236735	18.02	0.10053	0.115465	0.251248	0.265551	0.351778	0.381016	0.366397						21	70			1.25					0.0146192	0.0146192
	8	2436	2467	2.436	2.467	0.504	0.089	53	57	98	102	52	60	0.011	0.0116	0.0218254	0.0230159	18.02	0.0983202	0.112927	0.261018	0.276712	0.359338	0.389639	0.374489						21	70			1.25					0.0151508	0.0151508
	9	2436	2467	2.436	2.467	0.503	0.09	53	57	98	102	52	60	0.011	0.0116	0.0218688	0.0230616	18.02	0.0994249	0.114196	0.259837	0.275249	0.359262	0.389445	0.374354						21	70			1.25					0.0150916	0.0150916
	10	2436	2467	2.436	2.467	0.498	0.093	53	57	98	102	52	60	0.011	0.0116	0.0220884	0.0232932	18.02	0.102739	0.118003	0.255061	0.269487	0.3578	0.38749	0.372645						21	70			1.25					0.0148451	0.0148451
	11	2436	2467	2.436	2.467	0.494	0.095	53	57	98	102	52	60	0.011	0.0116	0.0222672	0.0234818	18.02	0.104949	0.12054	0.251465	0.265189	0.356413	0.385729	0.371071						21	70			1.25					0.0146579	0.0146579
	12	2436	2467	2.436	2.467	0.491	0.089	53	57	98	102	52	60	0.011	0.0116	0.0224033	0.0236253	18.02	0.0983202	0.112927	0.252992	0.267791	0.351312	0.380719	0.366015						21	70			1.25					0.0147032	0.0147032
	13	2436	2467	2.436	2.467	0.495	0.097	53	57	98	102	52	60	0.011	0.0116	0.0222222	0.0234343	18.02	0.107158	0.123078	0.250956	0.264321	0.358114	0.387399	0.372757						21	70			1.25					0.0146428	0.0146428
	14	2436	2467	2.436	2.467	0.503	0.092	53	57	98	102	52	60	0.011	0.0116	0.0218688	0.0230616	18.02	0.101634	0.116734	0.258711	0.273695	0.360345	0.390429	0.375387						21	70			1.25					0.0150421	0.0150421
	15	2436	2467	2.436	2.467	0.499	0.091	53	57	98	102	52	60	0.011	0.0116	0.0220441	0.0232465	18.02	0.10053	0.115465	0.256804	0.271727	0.357334	0.387192	0.372263						21	70			1.25					0.0149291	0.0149291
	16	2436	2467	2.436	2.467	0.499	0.093	53	57	98	102	52	60	0.011	0.0116	0.0220441	0.0232465	18.02	0.102739	0.118003	0.255678	0.270174	0.358417	0.388176	0.373297	0.385184	0.00592797	0.417153	0.00640009	0.401168	21	70	0.0343197	0.006164	1.25	0.0159842	0.0159842	0.0219122	0.0223843	0.0148796	0.0148796
LD 31	1	2436	2467	2.436	2.467	0.335	0.069	53	57	98	102	52	60	0.0065	0.0066	0.019403	0.0197015	18.02	0.133973	0.148162	0.295185	0.298318	0.429158	0.44648	0.437819						31	70			1.25					0.00866137	0.00866137
	2	2436	2467	2.436	2.467	0.333	0.073	53	57	98	102	52	60	0.0065	0.0066	0.0195195	0.0198198	18.02	0.141739	0.156751	0.289056	0.290737	0.430795	0.447488	0.439142						31	70			1.25					0.00834679	0.00834679
	3	2436	2467	2.436	2.467	0.333	0.07	53	57	98	102	52	60	0.0065	0.0066	0.0195195	0.0198198	18.02	0.135914	0.150309	0.292025	0.294681	0.427939	0.444991	0.436465						31	70			1.25					0.00852554	0.00852554
	4	2436	2467	2.436	2.467	0.329	0.068	53	57	98	102	52	60	0.0065	0.0066	0.0197568	0.0200608	18.02	0.132031	0.146015	0.289665	0.292665	0.421696	0.43868	0.430188						31	70			1.25					0.00849219	0.00849219
	5	2436	2467	2.436	2.467	0.331	0.067	53	57	98	102	52	60	0.0065	0.0066	0.0196375	0.0199396	18.02	0.130089	0.143868	0.292825	0.296302	0.422914	0.44017	0.431542						31	70			1.25					0.00862803	0.00862803
	6	2436	2467	2.436	2.467	0.339	0.071	53	57	98	102	52	60	0.0065	0.0066	0.019174	0.019469	18.02	0.137856	0.152457	0.297546	0.300334	0.435401	0.452791	0.444096						31	70			1.25					0.00869472	0.00869472
	7	2436	2467	2.436	2.467	0.33	0.068	53	57	98	102	52	60	0.0065	0.0066	0.019697	0.02	18.02	0.132031	0.146015	0.29075	0.293827	0.422781	0.439841	0.431311						31	70			1.25					0.00853032	0.00853032
	8	2436	2467	2.436	2.467	0.325	0.067	53	57	98	102	52	60	0.0065	0.0066	0.02	0.0203077	18.02	0.130089	0.143868	0.286315	0.289335	0.416404	0.433202	0.424803						31	70			1.25					0.00839927	0.00839927
	9	2436	2467	2.436	2.467	0.327	0.063	53	57	98	102	52	60	0.0065	0.0066	0.0198777	0.0201835	18.02	0.122323	0.135279	0.292444	0.296916	0.414767	0.432194	0.423481						31	70			1.25					0.00871384	0.00871384
	10	2436	2467	2.436	2.467	0.328	0.067	53	57	98	102	52	60	0.0065	0.0066	0.0198171	0.020122	18.02	0.130089	0.143868	0.28957	0.292819	0.419659	0.436686	0.428173						31	70			1.25					0.00851365	0.00851365
	11	2436	2467	2.436	2.467	0.326	0.063	53	57	98	102	52	60	0.0065	0.0066	0.0199387	0.0202454	18.02	0.122323	0.135279	0.291359	0.295755	0.413682	0.431033	0.422357						31	70			1.25					0.00867572	0.00867572
	12	2436	2467	2.436	2.467	0.326	0.063	53	57	98	102	52	60	0.0065	0.0066	0.0199387	0.0202454	18.02	0.122323	0.135279	0.291359	0.295755	0.413682	0.431033	0.422357						31	70			1.25					0.00867572	0.00867572
	13	2436	2467	2.436	2.467	0.329	0.065	53	57	98	102	52	60	0.0065	0.0066	0.0197568	0.0200608	18.02	0.126206	0.139573	0.292634	0.296609	0.41884	0.436182	0.427511						31	70			1.25					0.00867094	0.00867094
	14	2436	2467	2.436	2.467	0.333	0.068	53	57	98	102	52	60	0.0065	0.0066	0.0195195	0.0198198	18.02	0.132031	0.146015	0.294005	0.29731	0.426036	0.443325	0.434681	0.422411	0.00181023	0.439578	0.00180117	0.430995	31	70	0.00675533	0.00180544	1.25	0.00858377	0.00858377	0.010394	0.0103849	0.0086447	0.0086447
LD 45 Line 1	1	2436	2467	2.436	2.467	0.583	0.117	53	57	98	102	52	60	0.011	0.0113	0.0188679	0.0193825	18.02	0.132684	0.148455	0.301824	0.309171	0.434508	0.457626	0.446067						45	70			1.25					0.0115591	0.0115591
	2	2436	2467	2.436	2.467	0.575	0.118	53	57	98	102	52	60	0.011	0.0113	0.0191304	0.0196522	18.02	0.133818	0.149724	0.296176	0.302905	0.429994	0.452628	0.441311						45	70			1.25					0.0113172	0.0113172
	3	2436	2467	2.436	2.467	0.577	0.112	53	57	98	102	52	60	0.011	0.0113	0.0190641	0.0195841	18.02	0.127014	0.142111	0.300912	0.308938	0.427926	0.451049	0.439488						45	70			1.25					0.0115614	0.0115614
	4	2436	2467	2.436	2.467	0.581	0.113	53	57	98	102	52	60	0.011	0.0113	0.0189329	0.0194492	18.02	0.128148	0.14338	0.302869	0.310906	0.431017	0.454286	0.442651						45	70			1.25					0.0116344	0.0116344
	5	2436	2467	2.436	2.467	0.587	0.115	53	57	98	102	52	60	0.011	0.0113	0.0187394	0.0192504	18.02	0.130416	0.145917	0.305515	0.31347	0.435931	0.459387	0.447659						45	70			1.25					0.0117279	0.0117279
	6	2436	2467	2.436	2.467	0.595	0.115	53	57	98	102	52	60	0.011	0.0113	0.0184874	0.0189916	18.02	0.130416	0.145917	0.310585	0.318959	0.441001	0.464877	0.452939						45	70			1.25					0.0119378	0.0119378
	7	2436	2467	2.436	2.467	0.6	0.118	53	57	98	102	52	60	0.011	0.0113	0.0183333	0.0188333	18.02	0.133818	0.149724	0.31202	0.32006	0.445837	0.469784	0.457811						45	70			1.25					0.0119732	0.0119732
	8	2436	2467	2.436	2.467	0.6	0.121	53	57	98	102	52	60	0.011	0.0113	0.0183333	0.0188333	18.02	0.13722	0.15353	0.310285	0.317729	0.447505	0.47126	0.459382						45	70			1.25					0.0118773	0.0118773
	9	2436	2467	2.436	2.467	0.592	0.124	53	57	98	102	52	60	0.011	0.0113	0.0185811	0.0190878	18.02	0.140622	0.157337	0.303481	0.309909	0.444103	0.467246	0.455675						45	70			1.25					0.0115715	0.0115715
	10	2436	2467	2.436	2.467	0.588	0.124	53	57	98	102	52	60	0.011	0.0113	0.0187075	0.0192177	18.02	0.140622	0.157337	0.300946	0.307164	0.441568	0.464501	0.453035						45	70			1.25					0.0114666	0.0114666
	11	2436	2467	2.436	2.467	0.579	0.121	53	57	98	102	52	60	0.011	0.0113	0.0189983	0.0195164	18.02	0.13722	0.15353	0.296977	0.303319	0.434197	0.456849	0.445523						45	70			1.25					0.0113263	0.0113263
	12	2436	2467	2.436	2.467	0.581	0.122	53	57	98	102	52	60	0.011	0.0113	0.0189329	0.0194492	18.02	0.138354	0.154799	0.297666	0.303915	0.43602	0.458714	0.447367						45	70			1.25					0.0113468	0.0113468
	13	2436	2467	2.436	2.467	0.579	0.122	53	57	98	102	52	60	0.011	0.0113	0.0189983	0.0195164	18.02	0.138354	0.154799	0.296399	0.302542	0.434753	0.457341	0.446047						45	70			1.25					0.0112943	0.0112943
	14	2436	2467	2.436	2.467	0.573	0.12	53	57	98	102	52	60	0.011	0.0113	0.0191972	0.0197208	18.02	0.136086	0.152262	0.293752	0.299979	0.429838	0.45224	0.441039						45	70			1.25					0.0112008	0.0112008
	15	2436	2467	2.436	2.467	0.575	0.116	53	57	98	102	52	60	0.011	0.0113	0.0191304	0.0196522	18.02	0.13155	0.147186	0.297332	0.304458	0.428882	0.451644	0.440263						45	70			1.25					0.0113811	0.0113811
	16	2436	2467	2.436	2.467	0.576	0.115	53	57	98	102	52	60	0.011	0.0113	0.0190972	0.0196181	18.02	0.130416	0.145917	0.298544	0.305921	0.42896	0.451839	0.440399						45	70			1.25					0.0114393	0.0114393
	17	2436	2467	2.436	2.467	0.568	0.115	53	57	98	102	52	60	0.011	0.0113	0.0193662	0.0198944	18.02	0.130416	0.145917	0.293474	0.300432	0.42389	0.446349	0.43512						45	70			1.25					0.0112294	0.0112294
	18	2436	2467	2.436	2.467	0.518	0.104	53	57	98	102	52	60	0.011	0.0113	0.0212355	0.0218147	18.02	0.117941	0.13196	0.268147	0.274666	0.386089	0.406626	0.396357						45	70			1.25					0.0102689	0.0102689
LD 45 Map 1	1	2436	2467	2.436	2.467	0.568	0.112	53	57	98	102	52	60	0.0112	0.0118	0.0197183	0.0207746	18.02	0.121632	0.139573	0.2827	0.297356	0.404332	0.436929	0.42063						45	70			1.25					0.0162985	0.0162985
	2	2436	2467	2.436	2.467	0.566	0.116	53	57	98	102	52	60	0.0112	0.0118	0.019788	0.0208481	18.02	0.125976	0.144558	0.279272	0.292956	0.405247	0.437514	0.421381						45	70			1.25					0.0161332	0.0161332
	3	2436	2467	2.436	2.467	0.566	0.113	53	57	98	102	52	60	0.0112	0.0118	0.019788	0.0208481	18.02	0.122718	0.140819	0.280933	0.295245	0.40365	0.436064	0.419857						45	70			1.25					0.0162069	0.0162069
	4	2436	2467	2.436	2.467	0.559	0.109	53	57	98	102	52	60	0.0112	0.0118	0.0200358	0.0211091	18.02	0.118374	0.135835	0.278899	0.293579	0.397273	0.429414	0.413343						45	70			1.25					0.0160704	0.0160704
	5	2436	2467	2.436	2.467	0.558	0.111	53	57	98	102	52	60	0.0112	0.0118	0.0200717	0.021147	18.02	0.120546	0.138327	0.277185	0.291379	0.397731	0.429706	0.413718						45	70			1.25					0.0159877	0.0159877
	6	2436	2467	2.436	2.467	0.525	0.106	53	57	98	102	52	60	0.0112	0.0118	0.0213333	0.0224762	18.02	0.115116	0.132096	0.259926	0.272953	0.375042	0.405049	0.390046						45	70			1.25					0.0150038	0.0150038
	7	2436	2467	2.436	2.467	0.553	0.112	53	57	98	102	52	60	0.0112	0.0118	0.0202532	0.0213382	18.02	0.121632	0.139573	0.273597	0.287246	0.395229	0.426819	0.411024						45	70			1.25					0.0157955	0.0157955
	8	2436	2467	2.436	2.467	0.54	0.107	53	57	98	102	52	60	0.0112	0.0118	0.0207407	0.0218519	18.02	0.116202	0.133342	0.268476	0.2823	0.384677	0.415642	0.40016						45	70			1.25					0.0154823	0.0154823
	9	2436	2467	2.436	2.467	0.55	0.11	53	57	98	102	52	60	0.0112	0.0118	0.0203636	0.0214545	18.02	0.11946	0.137081	0.272883	0.28675	0.392343	0.423831	0.408087						45	70			1.25					0.015744	0.015744
	10	2436	2467	2.436	2.467	0.547	0.107	53	57	98	102	52	60	0.0112	0.0118	0.0204753	0.0215722	18.02	0.116202	0.133342	0.272724	0.287017	0.388925	0.42036	0.404643						45	70			1.25					0.0157171	0.0157171
	11	2436	2467	2.436	2.467	0.584	0.121	53	57	98	102	52	60	0.0112	0.0118	0.0191781	0.0202055	18.02	0.131406	0.150789	0.287427	0.301272	0.418833	0.452061	0.435447						45	70			1.25					0.0166141	0.0166141
	12	2436	2467	2.436	2.467	0.594	0.124	53	57	98	102	52	60	0.0112	0.0118	0.0188552	0.0198653	18.02	0.134664	0.154527	0.291835	0.305723	0.426499	0.46025	0.443375						45	70			1.25					0.0168757	0.0168757
	13	2436	2467	2.436	2.467	0.569	0.11	53	57	98	102	52	60	0.0112	0.0118	0.0196837	0.0207381	18.02	0.11946	0.137081	0.284414	0.299556	0.403874	0.436636	0.420255						45	70			1.25					0.0163812	0.0163812
	14	2436	2467	2.436	2.467	0.554	0.111	53	57	98	102	52	60	0.0112	0.0118	0.0202166	0.0212996	18.02	0.120546	0.138327	0.274757	0.288683	0.395303	0.42701	0.411157						45	70			1.25					0.0158536	0.0158536
	15	2436	2467	2.436	2.467	0.545	0.111	53	57	98	102	52	60	0.0112	0.0118	0.0205505	0.0216514	18.02	0.120546	0.138327	0.269295	0.282618	0.389841	0.420945	0.405393						45	70			1.25					0.0155517	0.0155517
LD 45 Map 2	1	2436	2467	2.436	2.467	0.529	0.101	53	57	98	102	52	60	0.011	0.0117	0.020794	0.0221172	18.02	0.110623	0.128153	0.267388	0.284545	0.378011	0.412699	0.395355						45	70			1.25					0.0173438	0.0173438
	2	2436	2467	2.436	2.467	0.527	0.102	53	57	98	102	52	60	0.011	0.0117	0.0208729	0.0222011	18.02	0.111718	0.129422	0.265605	0.282396	0.377324	0.411818	0.394571						45	70			1.25					0.0172472	0.0172472
	3	2436	2467	2.436	2.467	0.513	0.107	53	57	98	102	52	60	0.011	0.0117	0.0214425	0.022807	18.02	0.117195	0.135767	0.254244	0.268905	0.371439	0.404671	0.388055						45	70			1.25					0.016616	0.016616
	4	2436	2467	2.436	2.467	0.527	0.106	53	57	98	102	52	60	0.011	0.0117	0.0208729	0.0222011	18.02	0.1161	0.134498	0.263372	0.279289	0.379471	0.413786	0.396629						45	70			1.25					0.0171574	0.0171574
	5	2436	2467	2.436	2.467	0.528	0.111	53	57	98	102	52	60	0.011	0.0117	0.0208333	0.0221591	18.02	0.121576	0.140842	0.261192	0.276091	0.382768	0.416932	0.39985						45	70			1.25					0.0170823	0.0170823
	6	2436	2467	2.436	2.467	0.52	0.094	53	57	98	102	52	60	0.011	0.0117	0.0211538	0.0225	18.02	0.102956	0.119272	0.265788	0.283807	0.368744	0.403079	0.385911						45	70			1.25					0.0171673	0.0171673
	7	2436	2467	2.436	2.467	0.51	0.097	53	57	98	102	52	60	0.011	0.0117	0.0215686	0.0229412	18.02	0.106242	0.123078	0.257992	0.274615	0.364234	0.397693	0.380963						45	70			1.25					0.0167293	0.0167293
	8	2436	2467	2.436	2.467	0.543	0.112	53	57	98	102	52	60	0.011	0.0117	0.0202578	0.021547	18.02	0.122671	0.142111	0.269815	0.285607	0.392486	0.427718	0.410102						45	70			1.25					0.0176159	0.0176159
	9	2436	2467	2.436	2.467	0.537	0.104	53	57	98	102	52	60	0.011	0.0117	0.0204842	0.0217877	18.02	0.113909	0.13196	0.270609	0.287704	0.384518	0.419664	0.402091						45	70			1.25					0.0175731	0.0175731
	10	2436	2467	2.436	2.467	0.538	0.104	53	57	98	102	52	60	0.011	0.0117	0.0204461	0.0217472	18.02	0.113909	0.13196	0.271221	0.288391	0.38513	0.420351	0.40274						45	70			1.25					0.0176101	0.0176101
	11	2436	2467	2.436	2.467	0.536	0.104	53	57	98	102	52	60	0.011	0.0117	0.0205224	0.0218284	18.02	0.113909	0.13196	0.269997	0.287018	0.383906	0.418978	0.401442						45	70			1.25					0.017536	0.017536
	12	2436	2467	2.436	2.467	0.543	0.104	53	57	98	102	52	60	0.011	0.0117	0.0202578	0.021547	18.02	0.113909	0.13196	0.274282	0.291822	0.388191	0.423782	0.405986						45	70			1.25					0.0177955	0.0177955
	13	2436	2467	2.436	2.467	0.547	0.104	53	57	98	102	52	60	0.011	0.0117	0.0201097	0.0213894	18.02	0.113909	0.13196	0.27673	0.294567	0.390639	0.426526	0.408583						45	70			1.25					0.0179438	0.0179438
	14	2436	2467	2.436	2.467	0.529	0.102	53	57	98	102	52	60	0.011	0.0117	0.020794	0.0221172	18.02	0.111718	0.129422	0.266829	0.283768	0.378548	0.413191	0.395869						45	70			1.25					0.0173214	0.0173214
	15	2436	2467	2.436	2.467	0.551	0.107	53	57	98	102	52	60	0.011	0.0117	0.0199637	0.0212341	18.02	0.117195	0.135767	0.277503	0.294981	0.394698	0.430747	0.412723						45	70			1.25					0.0180247	0.0180247
	16	2436	2467	2.436	2.467	0.558	0.116	53	57	98	102	52	60	0.011	0.0117	0.0197133	0.0209677	18.02	0.127052	0.147186	0.276762	0.292793	0.403814	0.439979	0.421897						45	70			1.25					0.0180822	0.0180822
	17	2436	2467	2.436	2.467	0.541	0.105	53	57	98	102	52	60	0.011	0.0117	0.0203327	0.0216266	18.02	0.115004	0.133229	0.272499	0.289672	0.387503	0.422901	0.405202						45	70			1.25					0.0176989	0.0176989
	18	2436	2467	2.436	2.467	0.56	0.109	53	57	98	102	52	60	0.011	0.0117	0.0196429	0.0208929	18.02	0.119385	0.138304	0.281895	0.299603	0.40128	0.437907	0.419594	0.405363	0.00338123	0.435194	0.00282956	0.420279	45	70	0.0221012	0.00309479	1.25	0.0149154	0.0149154	0.0182967	0.017745	0.0183135	0.0183135
LD 76 Map 2	1	2436	2467	2.436	2.467	0.577	0.127	53	57	98	102	52	60	0.0114	0.0116	0.0197574	0.020104	18.02	0.1403	0.155489	0.284682	0.286854	0.424982	0.442344	0.433663						76	70			1.25					0.00868084	0.00868084
	2	2436	2467	2.436	2.467	0.59	0.127	53	57	98	102	52	60	0.0114	0.0116	0.019322	0.019661	18.02	0.1403	0.155489	0.292708	0.295462	0.433007	0.450951	0.441979						76	70			1.25					0.00897198	0.00897198
	3	2436	2467	2.436	2.467	0.588	0.126	53	57	98	102	52	60	0.0114	0.0116	0.0193878	0.0197279	18.02	0.139195	0.154265	0.292036	0.294887	0.431231	0.449152	0.440192						76	70			1.25					0.00896058	0.00896058
	4	2436	2467	2.436	2.467	0.582	0.127	53	57	98	102	52	60	0.0114	0.0116	0.0195876	0.0199313	18.02	0.1403	0.155489	0.287769	0.290165	0.428069	0.445654	0.436862						76	70			1.25					0.00879281	0.00879281
	5	2436	2467	2.436	2.467	0.58	0.124	53	57	98	102	52	60	0.0114	0.0116	0.0196552	0.02	18.02	0.136985	0.151816	0.288224	0.29109	0.425209	0.442906	0.434058						76	70			1.25					0.00884821	0.00884821
	6	2436	2467	2.436	2.467	0.584	0.125	53	57	98	102	52	60	0.0114	0.0116	0.0195205	0.019863	18.02	0.13809	0.153041	0.29013	0.292989	0.42822	0.446029	0.437125						76	70			1.25					0.0089044	0.0089044
	7	2436	2467	2.436	2.467	0.59	0.126	53	57	98	102	52	60	0.0114	0.0116	0.019322	0.019661	18.02	0.139195	0.154265	0.293271	0.296212	0.432466	0.450477	0.441471						76	70			1.25					0.00900537	0.00900537
	8	2436	2467	2.436	2.467	0.598	0.135	53	57	98	102	52	60	0.0114	0.0116	0.0190635	0.019398	18.02	0.149137	0.165284	0.293141	0.294763	0.442278	0.460046	0.451162						76	70			1.25					0.00888397	0.00888397
	9	2436	2467	2.436	2.467	0.583	0.126	53	57	98	102	52	60	0.0114	0.0116	0.019554	0.0198971	18.02	0.139195	0.154265	0.28895	0.291577	0.428145	0.445842	0.436993						76	70			1.25					0.00884861	0.00884861
	10	2436	2467	2.436	2.467	0.576	0.127	53	57	98	102	52	60	0.0114	0.0116	0.0197917	0.0201389	18.02	0.1403	0.155489	0.284065	0.286192	0.424365	0.441682	0.433023						76	70			1.25					0.00865844	0.00865844
	11	2436	2467	2.436	2.467	0.57	0.123	53	57	98	102	52	60	0.0114	0.0116	0.02	0.0203509	18.02	0.135881	0.150592	0.282614	0.285218	0.418494	0.43581	0.427152						76	70			1.25					0.00865765	0.00865765
	12	2436	2467	2.436	2.467	0.572	0.128	53	57	98	102	52	60	0.0114	0.0116	0.0199301	0.0202797	18.02	0.141404	0.156714	0.281032	0.282794	0.422437	0.439508	0.430972						76	70			1.25					0.00853547	0.00853547
	13	2436	2467	2.436	2.467	0.566	0.127	53	57	98	102	52	60	0.0114	0.0116	0.0201413	0.0204947	18.02	0.1403	0.155489	0.277892	0.279571	0.418191	0.43506	0.426626						76	70			1.25					0.00843449	0.00843449
	14	2436	2467	2.436	2.467	0.577	0.124	53	57	98	102	52	60	0.0114	0.0116	0.0197574	0.020104	18.02	0.136985	0.151816	0.286372	0.289103	0.423357	0.440919	0.432138						76	70			1.25					0.00878103	0.00878103
	15	2436	2467	2.436	2.467	0.584	0.127	53	57	98	102	52	60	0.0114	0.0116	0.0195205	0.019863	18.02	0.1403	0.155489	0.289004	0.291489	0.429303	0.446979	0.438141						76	70			1.25					0.00883761	0.00883761
	16	2436	2467	2.436	2.467	0.583	0.127	53	57	98	102	52	60	0.0114	0.0116	0.019554	0.0198971	18.02	0.1403	0.155489	0.288386	0.290827	0.428686	0.446317	0.437501						76	70			1.25					0.00881521	0.00881521
LD 76 Line 1	1	2436	2467	2.436	2.467	0.422	0.088	53	57	98	102	52	60	0.0082	0.0096	0.0194313	0.0227488	18.02	0.117469	0.149786	0.254908	0.296758	0.372377	0.446544	0.40946						76	70			1.25					0.0370833	0.0370833
	2	2436	2467	2.436	2.467	0.419	0.09	53	57	98	102	52	60	0.0082	0.0096	0.0195704	0.0229117	18.02	0.120138	0.15319	0.251309	0.291912	0.371448	0.445102	0.408275						76	70			1.25					0.0368271	0.0368271
	3	2436	2467	2.436	2.467	0.419	0.088	53	57	98	102	52	60	0.0082	0.0096	0.0195704	0.0229117	18.02	0.117469	0.149786	0.25267	0.293996	0.370139	0.443782	0.40696						76	70			1.25					0.0368215	0.0368215
	4	2436	2467	2.436	2.467	0.419	0.09	53	57	98	102	52	60	0.0082	0.0096	0.0195704	0.0229117	18.02	0.120138	0.15319	0.251309	0.291912	0.371448	0.445102	0.408275						76	70			1.25					0.0368271	0.0368271
	5	2436	2467	2.436	2.467	0.42	0.088	53	57	98	102	52	60	0.0082	0.0096	0.0195238	0.0228571	18.02	0.117469	0.149786	0.253416	0.294917	0.370885	0.444702	0.407794						76	70			1.25					0.0369087	0.0369087
	6	2436	2467	2.436	2.467	0.417	0.087	53	57	98	102	52	60	0.0082	0.0096	0.0196643	0.0230216	18.02	0.116134	0.148084	0.251859	0.293197	0.367993	0.441281	0.404637						76	70			1.25					0.0366441	0.0366441
	7	2436	2467	2.436	2.467	0.409	0.087	53	57	98	102	52	60	0.0082	0.0096	0.0200489	0.0234719	18.02	0.116134	0.148084	0.245891	0.285833	0.362025	0.433917	0.397971						76	70			1.25					0.0359458	0.0359458
	8	2436	2467	2.436	2.467	0.41	0.086	53	57	98	102	52	60	0.0082	0.0096	0.02	0.0234146	18.02	0.114799	0.146382	0.247318	0.287796	0.362117	0.434177	0.398147						76	70			1.25					0.0360302	0.0360302
	9	2436	2467	2.436	2.467	0.399	0.083	53	57	98	102	52	60	0.0082	0.0096	0.0205514	0.0240602	18.02	0.110794	0.141275	0.241154	0.280796	0.351948	0.422071	0.38701						76	70			1.25					0.0350616	0.0350616
	10	2436	2467	2.436	2.467	0.401	0.081	53	57	98	102	52	60	0.0082	0.0096	0.0204489	0.0239401	18.02	0.108125	0.137871	0.244007	0.284721	0.352131	0.422592	0.387362						76	70			1.25					0.0352305	0.0352305
	11	2436	2467	2.436	2.467	0.397	0.081	53	57	98	102	52	60	0.0082	0.0096	0.0206549	0.0241814	18.02	0.108125	0.137871	0.241023	0.281039	0.349147	0.41891	0.384029						76	70			1.25					0.0348814	0.0348814
	12	2436	2467	2.436	2.467	0.393	0.081	53	57	98	102	52	60	0.0082	0.0096	0.0208651	0.0244275	18.02	0.108125	0.137871	0.238039	0.277357	0.346164	0.415228	0.380696						76	70			1.25					0.0345322	0.0345322
	13	2436	2467	2.436	2.467	0.391	0.08	53	57	98	102	52	60	0.0082	0.0096	0.0209719	0.0245524	18.02	0.10679	0.136169	0.237228	0.276558	0.344017	0.412727	0.378372						76	70			1.25					0.0343548	0.0343548
	14	2436	2467	2.436	2.467	0.385	0.081	53	57	98	102	52	60	0.0082	0.0096	0.0212987	0.0249351	18.02	0.108125	0.137871	0.232071	0.269993	0.340196	0.407864	0.37403						76	70			1.25					0.033834	0.033834
	15	2436	2467	2.436	2.467	0.385	0.079	53	57	98	102	52	60	0.0082	0.0096	0.0212987	0.0249351	18.02	0.105455	0.134467	0.233432	0.272077	0.338887	0.406544	0.372716						76	70			1.25					0.0338283	0.0338283
	16	2436	2467	2.436	2.467	0.387	0.08	53	57	98	102	52	60	0.0082	0.0096	0.0211886	0.0248062	18.02	0.10679	0.136169	0.234244	0.272876	0.341034	0.409045	0.375039						76	70			1.25					0.0340057	0.0340057
	17	2436	2467	2.436	2.467	0.383	0.08	53	57	98	102	52	60	0.0082	0.0096	0.0214099	0.0250653	18.02	0.10679	0.136169	0.23126	0.269194	0.33805	0.405363	0.371706						76	70			1.25					0.0336566	0.0336566
	18	2436	2467	2.436	2.467	0.384	0.082	53	57	98	102	52	60	0.0082	0.0096	0.0213542	0.025	18.02	0.109459	0.139573	0.230645	0.26803	0.340104	0.407603	0.373854						76	70			1.25					0.0337495	0.0337495
	19	2436	2467	2.436	2.467	0.384	0.077	53	57	98	102	52	60	0.0082	0.0096	0.0213542	0.025	18.02	0.102785	0.131063	0.234048	0.273241	0.336833	0.404303	0.370568						76	70			1.25					0.0337354	0.0337354
	20	2436	2467	2.436	2.467	0.378	0.08	53	57	98	102	52	60	0.0082	0.0096	0.0216931	0.0253968	18.02	0.10679	0.136169	0.22753	0.264591	0.33432	0.40076	0.36754						76	70			1.25					0.0332201	0.0332201
	21	2436	2467	2.436	2.467	0.388	0.083	53	57	98	102	52	60	0.0082	0.0096	0.021134	0.0247423	18.02	0.110794	0.141275	0.232948	0.27067	0.343743	0.411946	0.377844						76	70			1.25					0.0341015	0.0341015
	22	2436	2467	2.436	2.467	0.39	0.084	53	57	98	102	52	60	0.0082	0.0096	0.0210256	0.0246154	18.02	0.112129	0.142977	0.23376	0.271469	0.345889	0.414447	0.380168						76	70			1.25					0.0342789	0.0342789
	23	2436	2467	2.436	2.467	0.402	0.086	53	57	98	102	52	60	0.0082	0.0096	0.020398	0.0238806	18.02	0.114799	0.146382	0.24135	0.280431	0.356149	0.426813	0.391481						76	70			1.25					0.0353319	0.0353319
	24	2436	2467	2.436	2.467	0.418	0.091	53	57	98	102	52	60	0.0082	0.0096	0.0196172	0.0229665	18.02	0.121473	0.154892	0.249883	0.289949	0.371356	0.444841	0.408099						76	70			1.25					0.0367427	0.0367427
	25	2436	2467	2.436	2.467	0.441	0.098	53	57	98	102	52	60	0.0082	0.0096	0.0185941	0.0217687	18.02	0.130817	0.166807	0.262276	0.303827	0.393094	0.470634	0.431864						76	70			1.25					0.03877	0.03877
	26	2436	2467	2.436	2.467	0.353	0.086	53	57	98	102	52	60	0.0082	0.0096	0.0232295	0.0271955	18.02	0.114799	0.146382	0.204798	0.235325	0.319597	0.381707	0.350652	0.381656	0.00597737	0.43185	0.00294688	0.406753	76	70	0.0276282	0.00426313	1.25	0.025097	0.025097	0.0310744	0.0280439	0.0310549	0.0310549
LD 84	1	2436	2467	2.436	2.467	0.688	0.138	53	57	98	102	52	60	0.0117	0.0119	0.0170058	0.0172965	18.02	0.148608	0.164625	0.338264	0.343078	0.486873	0.507702	0.497287						84	70			1.25					0.0104148	0.0104148
	2	2436	2467	2.436	2.467	0.706	0.141	53	57	98	102	52	60	0.0117	0.0119	0.0165722	0.0168555	18.02	0.151839	0.168203	0.347449	0.352499	0.499288	0.520703	0.509995						84	70			1.25					0.0107073	0.0107073
	3	2436	2467	2.436	2.467	0.712	0.144	53	57	98	102	52	60	0.0117	0.0119	0.0164326	0.0167135	18.02	0.155069	0.171782	0.349413	0.354179	0.504483	0.525961	0.515222						84	70			1.25					0.0107394	0.0107394
	4	2436	2467	2.436	2.467	0.757	0.147	53	57	98	102	52	60	0.0117	0.0119	0.0154557	0.0157199	18.02	0.1583	0.175361	0.374846	0.38102	0.533146	0.556381	0.544764						84	70			1.25					0.0116174	0.0116174
	5	2436	2467	2.436	2.467	0.743	0.144	53	57	98	102	52	60	0.0117	0.0119	0.015747	0.0160162	18.02	0.155069	0.171782	0.368068	0.374179	0.523138	0.545961	0.53455						84	70			1.25					0.0114117	0.0114117
	6	2436	2467	2.436	2.467	0.734	0.147	53	57	98	102	52	60	0.0117	0.0119	0.0159401	0.0162125	18.02	0.1583	0.175361	0.361005	0.366182	0.519305	0.541543	0.530424						84	70			1.25					0.0111186	0.0111186
	7	2436	2467	2.436	2.467	0.772	0.159	53	57	98	102	52	60	0.0117	0.0119	0.0151554	0.0154145	18.02	0.171223	0.189676	0.377285	0.381933	0.548508	0.571609	0.560058						84	70			1.25					0.0115509	0.0115509
	8	2436	2467	2.436	2.467	0.725	0.153	53	57	98	102	52	60	0.0117	0.0119	0.0161379	0.0164138	18.02	0.164761	0.182519	0.352295	0.355993	0.517057	0.538512	0.527784						84	70			1.25					0.0107275	0.0107275
	9	2436	2467	2.436	2.467	0.72	0.151	53	57	98	102	52	60	0.0117	0.0119	0.01625	0.0165278	18.02	0.162608	0.180133	0.350384	0.354228	0.512992	0.534361	0.523676						84	70			1.25					0.0106843	0.0106843
	10	2436	2467	2.436	2.467	0.703	0.147	53	57	98	102	52	60	0.0117	0.0119	0.016643	0.0169275	18.02	0.1583	0.175361	0.34235	0.346182	0.50065	0.521543	0.511096						84	70			1.25					0.0104463	0.0104463
	11	2436	2467	2.436	2.467	0.704	0.145	53	57	98	102	52	60	0.0117	0.0119	0.0166193	0.0169034	18.02	0.156146	0.172975	0.34405	0.348288	0.500196	0.521263	0.510729	0.51324	0.00529552	0.535049	0.00553842	0.524144	84	70	0.0179651	0.00541669	1.25	0.0109047	0.0109047	0.0162002	0.0164431	0.0105333	0.0105333
LD 92 Map 1	1	2436	2467	2.436	2.467	1.077	0.23	53	57	98	102	52	60	0.0175	0.0179	0.0162488	0.0166202	18.02	0.164659	0.183439	0.346928	0.352237	0.511587	0.535676	0.523631						92	70			1.25					0.0120443	0.0120443
	2	2436	2467	2.436	2.467	1.086	0.231	53	57	98	102	52	60	0.0175	0.0179	0.0161142	0.0164825	18.02	0.165375	0.184236	0.350164	0.355631	0.515539	0.539867	0.527703						92	70			1.25					0.0121642	0.0121642
	3	2436	2467	2.436	2.467	1.077	0.216	53	57	98	102	52	60	0.0175	0.0179	0.0162488	0.0166202	18.02	0.154636	0.172273	0.352038	0.359073	0.506674	0.531346	0.51901						92	70			1.25					0.0123361	0.0123361
	4	2436	2467	2.436	2.467	1.065	0.218	53	57	98	102	52	60	0.0175	0.0179	0.0164319	0.0168075	18.02	0.156068	0.173868	0.346507	0.35292	0.502575	0.526789	0.514682						92	70			1.25					0.0121068	0.0121068
	5	2436	2467	2.436	2.467	1.072	0.224	53	57	98	102	52	60	0.0175	0.0179	0.0163246	0.0166978	18.02	0.160364	0.178654	0.347118	0.35301	0.507481	0.531664	0.519572						92	70			1.25					0.0120912	0.0120912
	6	2436	2467	2.436	2.467	1.064	0.218	53	57	98	102	52	60	0.0175	0.0179	0.0164474	0.0168233	18.02	0.156068	0.173868	0.346107	0.352489	0.502175	0.526357	0.514266						92	70			1.25					0.0120912	0.0120912
	7	2436	2467	2.436	2.467	1.056	0.207	53	57	98	102	52	60	0.0175	0.0179	0.016572	0.0169508	18.02	0.148193	0.165095	0.346921	0.35441	0.495114	0.519505	0.507309						92	70			1.25					0.0121953	0.0121953
	8	2436	2467	2.436	2.467	1.053	0.22	53	57	98	102	52	60	0.0175	0.0179	0.0166192	0.0169991	18.02	0.1575	0.175463	0.340976	0.346768	0.498476	0.522231	0.510354						92	70			1.25					0.0118775	0.0118775
	9	2436	2467	2.436	2.467	1.069	0.228	53	57	98	102	52	60	0.0175	0.0179	0.0163704	0.0167446	18.02	0.163227	0.181844	0.344457	0.349763	0.507685	0.531607	0.519646						92	70			1.25					0.0119609	0.0119609
	10	2436	2467	2.436	2.467	1.078	0.215	53	57	98	102	52	60	0.0175	0.0179	0.0162338	0.0166048	18.02	0.15392	0.171475	0.352803	0.359993	0.506723	0.531468	0.519096						92	70			1.25					0.0123725	0.0123725
	11	2436	2467	2.436	2.467	1.061	0.191	53	57	98	102	52	60	0.0175	0.0179	0.0164939	0.0168709	18.02	0.136739	0.152334	0.354761	0.364379	0.4915	0.516713	0.504106						92	70			1.25					0.0126069	0.0126069
	12	2436	2467	2.436	2.467	1.042	0.204	53	57	98	102	52	60	0.0175	0.0179	0.0167946	0.0171785	18.02	0.146045	0.162702	0.342415	0.349836	0.48846	0.512538	0.500499						92	70			1.25					0.012039	0.012039
	13	2436	2467	2.436	2.467	1.034	0.207	53	57	98	102	52	60	0.0175	0.0179	0.0169246	0.0173114	18.02	0.148193	0.165095	0.33812	0.34492	0.486313	0.510015	0.498164						92	70			1.25					0.0118514	0.0118514
	14	2436	2467	2.436	2.467	1.022	0.223	53	57	98	102	52	60	0.0175	0.0179	0.0171233	0.0175147	18.02	0.159648	0.177856	0.327479	0.331932	0.487127	0.509788	0.498457						92	70			1.25					0.0113304	0.0113304
	15	2436	2467	2.436	2.467	1.036	0.228	53	57	98	102	52	60	0.0175	0.0179	0.0168919	0.017278	18.02	0.163227	0.181844	0.331255	0.335529	0.494482	0.517373	0.505928						92	70			1.25					0.011445	0.011445
	16	2436	2467	2.436	2.467	1.036	0.225	53	57	98	102	52	60	0.0175	0.0179	0.0168919	0.017278	18.02	0.161079	0.179451	0.33235	0.336994	0.49343	0.516445	0.504937						92	70			1.25					0.0115076	0.0115076
	17	2436	2467	2.436	2.467	1.057	0.234	53	57	98	102	52	60	0.0175	0.0179	0.0165563	0.0169347	18.02	0.167523	0.186629	0.337467	0.341657	0.504989	0.528286	0.516638						92	70			1.25					0.0116483	0.0116483
	19	2436	2467	2.436	2.467	1.056	0.22	53	57	98	102	52	60	0.0175	0.0179	0.016572	0.0169508	18.02	0.1575	0.175463	0.342176	0.348062	0.499676	0.523525	0.511601						92	70			1.25					0.0119244	0.0119244
	20	2436	2467	2.436	2.467	1.016	0.221	53	57	98	102	52	60	0.0175	0.0179	0.0172244	0.0176181	18.02	0.158216	0.176261	0.325809	0.33032	0.484025	0.506581	0.495303						92	70			1.25					0.0112782	0.0112782
LD 92 Map 2	1	2436	2467	2.436	2.467	0.922	0.197	53	57	98	102	52	60	0.0172	0.0176	0.0186551	0.0190889	18.02	0.143438	0.15986	0.302024	0.306753	0.445462	0.466613	0.456037						92	70			1.25					0.0105754	0.0105754
	2	2436	2467	2.436	2.467	0.928	0.192	53	57	98	102	52	60	0.0172	0.0176	0.0185345	0.0189655	18.02	0.139797	0.155802	0.306321	0.31187	0.446118	0.467672	0.456895						92	70			1.25					0.010777	0.010777
	3	2436	2467	2.436	2.467	0.929	0.192	53	57	98	102	52	60	0.0172	0.0176	0.0185145	0.0189451	18.02	0.139797	0.155802	0.306728	0.312309	0.446525	0.468111	0.457318						92	70			1.25					0.010793	0.010793
	4	2436	2467	2.436	2.467	0.961	0.201	53	57	98	102	52	60	0.0172	0.0176	0.017898	0.0183143	18.02	0.14635	0.163106	0.316407	0.321881	0.462758	0.484987	0.473872						92	70			1.25					0.0111143	0.0111143
	5	2436	2467	2.436	2.467	0.956	0.196	53	57	98	102	52	60	0.0172	0.0176	0.0179916	0.01841	18.02	0.14271	0.159048	0.316229	0.322171	0.458939	0.481219	0.470079						92	70			1.25					0.0111401	0.0111401
	6	2436	2467	2.436	2.467	0.938	0.197	53	57	98	102	52	60	0.0172	0.0176	0.0183369	0.0187633	18.02	0.143438	0.15986	0.308534	0.313774	0.451972	0.473634	0.462803						92	70			1.25					0.0108312	0.0108312
	7	2436	2467	2.436	2.467	0.95	0.203	53	57	98	102	52	60	0.0172	0.0176	0.0181053	0.0185263	18.02	0.147807	0.164729	0.311189	0.31606	0.458996	0.480788	0.469892						92	70			1.25					0.0108962	0.0108962
	8	2436	2467	2.436	2.467	0.889	0.163	53	57	98	102	52	60	0.0172	0.0176	0.0193476	0.0197975	18.02	0.118682	0.13227	0.301217	0.309162	0.419899	0.441432	0.430666						92	70			1.25					0.0107664	0.0107664
	9	2436	2467	2.436	2.467	0.881	0.18	53	57	98	102	52	60	0.0172	0.0176	0.0195233	0.0199773	18.02	0.13106	0.146065	0.291652	0.297206	0.422712	0.44327	0.432991						92	70			1.25					0.0102793	0.0102793
	10	2436	2467	2.436	2.467	0.854	0.177	53	57	98	102	52	60	0.0172	0.0176	0.0201405	0.0206089	18.02	0.128876	0.14363	0.281779	0.286847	0.410655	0.430477	0.420566						92	70			1.25					0.00991108	0.00991108
	11	2436	2467	2.436	2.467	0.855	0.165	53	57	98	102	52	60	0.0172	0.0176	0.020117	0.0205848	18.02	0.120138	0.133893	0.286641	0.293248	0.406779	0.42714	0.41696						92	70			1.25					0.0101807	0.0101807
	12	2436	2467	2.436	2.467	0.869	0.174	53	57	98	102	52	60	0.0172	0.0176	0.0197929	0.0202532	18.02	0.126691	0.141196	0.288996	0.29492	0.415688	0.436116	0.425902						92	70			1.25					0.0102143	0.0102143
	13	2436	2467	2.436	2.467	0.846	0.164	53	57	98	102	52	60	0.0172	0.0176	0.020331	0.0208038	18.02	0.11941	0.133081	0.28335	0.289795	0.40276	0.422876	0.412818						92	70			1.25					0.0100579	0.0100579
	14	2436	2467	2.436	2.467	0.853	0.169	53	57	98	102	52	60	0.0172	0.0176	0.0201641	0.0206331	18.02	0.123051	0.137139	0.284342	0.290383	0.407393	0.427521	0.417457						92	70			1.25					0.0100642	0.0100642
	15	2436	2467	2.436	2.467	0.847	0.181	53	57	98	102	52	60	0.0172	0.0176	0.020307	0.0207792	18.02	0.131788	0.146876	0.277446	0.281788	0.409235	0.428664	0.418949						92	70			1.25					0.00971466	0.00971466
	16	2436	2467	2.436	2.467	0.931	0.2	53	57	98	102	52	60	0.0172	0.0176	0.0184748	0.0189044	18.02	0.145622	0.162294	0.304572	0.309212	0.450194	0.471506	0.46085						92	70			1.25					0.0106559	0.0106559
	17	2436	2467	2.436	2.467	0.928	0.19	53	57	98	102	52	60	0.0172	0.0176	0.0185345	0.0189655	18.02	0.138341	0.15418	0.307063	0.312864	0.445405	0.467043	0.456224						92	70			1.25					0.0108193	0.0108193
	18	2436	2467	2.436	2.467	0.903	0.184	53	57	98	102	52	60	0.0172	0.0176	0.0190476	0.0194906	18.02	0.133973	0.149311	0.299118	0.304873	0.433091	0.454184	0.443637						92	70			1.25					0.0105464	0.0105464
	19	2436	2467	2.436	2.467	0.898	0.169	53	57	98	102	52	60	0.0172	0.0176	0.0191537	0.0195991	18.02	0.123051	0.137139	0.302652	0.310131	0.425703	0.44727	0.436486						92	70			1.25					0.0107835	0.0107835
	20	2436	2467	2.436	2.467	0.895	0.177	53	57	98	102	52	60	0.0172	0.0176	0.0192179	0.0196648	18.02	0.128876	0.14363	0.298462	0.30484	0.427337	0.44847	0.437904						92	70			1.25					0.0105665	0.0105665
	21	2436	2467	2.436	2.467	0.874	0.18	53	57	98	102	52	60	0.0172	0.0176	0.0196796	0.0201373	18.02	0.13106	0.146065	0.288803	0.294134	0.419864	0.440198	0.430031	0.463788	0.00590939	0.486174	0.00615343	0.474981	92	70	0.0381452	0.00603128	1.25	0.0111932	0.0111932	0.0171025	0.0173466	0.0101674	0.0101674
LD 93 Map 1	1	2436	2467	2.436	2.467	0.438	0.092	53	57	98	102	52	60	0.0071	0.0075	0.01621	0.0171233	18.02	0.157194	0.180855	0.338075	0.35493	0.49527	0.535786	0.515528						93	70			1.25					0.0202579	0.0202579
	2	2436	2467	2.436	2.467	0.435	0.083	53	57	98	102	52	60	0.0071	0.0075	0.0163218	0.0172414	18.02	0.141817	0.163163	0.343051	0.362573	0.484867	0.525736	0.505302						93	70			1.25					0.0204343	0.0204343
	3	2436	2467	2.436	2.467	0.456	0.088	53	57	98	102	52	60	0.0071	0.0075	0.0155702	0.0164474	18.02	0.15036	0.172992	0.358747	0.378881	0.509106	0.551873	0.53049						93	70			1.25					0.0213834	0.0213834
	4	2436	2467	2.436	2.467	0.461	0.094	53	57	98	102	52	60	0.0071	0.0075	0.0154013	0.016269	18.02	0.160612	0.184787	0.358294	0.376976	0.518906	0.561763	0.540334						93	70			1.25					0.0214283	0.0214283
	5	2436	2467	2.436	2.467	0.459	0.082	53	57	98	102	52	60	0.0071	0.0075	0.0154684	0.0163399	18.02	0.140108	0.161197	0.366837	0.389292	0.506946	0.550489	0.528717						93	70			1.25					0.0217718	0.0217718
	6	2436	2467	2.436	2.467	0.458	0.085	53	57	98	102	52	60	0.0071	0.0075	0.0155022	0.0163755	18.02	0.145234	0.167095	0.363269	0.384618	0.508503	0.551713	0.530108						93	70			1.25					0.0216047	0.0216047
	7	2436	2467	2.436	2.467	0.437	0.079	53	57	98	102	52	60	0.0071	0.0075	0.0162471	0.0171625	18.02	0.134982	0.1553	0.348444	0.369514	0.483427	0.524813	0.50412						93	70			1.25					0.0206933	0.0206933
	8	2436	2467	2.436	2.467	0.43	0.088	53	57	98	102	52	60	0.0071	0.0075	0.0165116	0.0174419	18.02	0.15036	0.172992	0.333921	0.35124	0.484281	0.524231	0.504256						93	70			1.25					0.0199752	0.0199752
	9	2436	2467	2.436	2.467	0.42	0.083	53	57	98	102	52	60	0.0071	0.0075	0.0169048	0.0178571	18.02	0.141817	0.163163	0.328728	0.346626	0.470545	0.509789	0.490167						93	70			1.25					0.0196219	0.0196219
	10	2436	2467	2.436	2.467	0.425	0.086	53	57	98	102	52	60	0.0071	0.0075	0.0167059	0.0176471	18.02	0.146943	0.16906	0.330889	0.348331	0.477832	0.517391	0.497611						93	70			1.25					0.0197797	0.0197797
	11	2436	2467	2.436	2.467	0.449	0.086	53	57	98	102	52	60	0.0071	0.0075	0.0158129	0.0167038	18.02	0.146943	0.16906	0.353805	0.373846	0.500748	0.542907	0.521827						93	70			1.25					0.0210796	0.0210796
	12	2436	2467	2.436	2.467	0.448	0.089	53	57	98	102	52	60	0.0071	0.0075	0.0158482	0.0167411	18.02	0.152069	0.174958	0.350237	0.369173	0.502305	0.54413	0.523218						93	70			1.25					0.0209125	0.0209125
	13	2436	2467	2.436	2.467	0.447	0.086	53	57	98	102	52	60	0.0071	0.0075	0.0158837	0.0167785	18.02	0.146943	0.16906	0.351895	0.37172	0.498838	0.54078	0.519809						93	70			1.25					0.0209713	0.0209713
	14	2436	2467	2.436	2.467	0.446	0.094	53	57	98	102	52	60	0.0071	0.0075	0.0159193	0.0168161	18.02	0.160612	0.184787	0.343972	0.361028	0.504584	0.545815	0.525199						93	70			1.25					0.0206159	0.0206159
	15	2436	2467	2.436	2.467	0.441	0.094	53	57	98	102	52	60	0.0071	0.0075	0.0160998	0.0170068	18.02	0.160612	0.184787	0.339198	0.355713	0.499809	0.5405	0.520155						93	70			1.25					0.0203451	0.0203451
	16	2436	2467	2.436	2.467	0.452	0.077	53	57	98	102	52	60	0.0071	0.0075	0.015708	0.0165929	18.02	0.131565	0.151368	0.364509	0.387868	0.496074	0.539236	0.517655						93	70			1.25					0.021581	0.021581
LD 93 Map 2	1	2436	2467	2.436	2.467	0.438	0.082	53	57	98	102	52	60	0.0075	0.0079	0.0171233	0.0180365	18.02	0.133014	0.1526	0.329227	0.347395	0.462241	0.499994	0.481118						93	70			1.25					0.0188765	0.0188765
	2	2436	2467	2.436	2.467	0.43	0.085	53	57	98	102	52	60	0.0075	0.0079	0.0174419	0.0183721	18.02	0.13788	0.158183	0.319495	0.335925	0.457375	0.494108	0.475741						93	70			1.25					0.0183663	0.0183663
	3	2436	2467	2.436	2.467	0.439	0.084	53	57	98	102	52	60	0.0075	0.0079	0.0170843	0.0179954	18.02	0.136258	0.156322	0.32848	0.346122	0.464738	0.502444	0.483591						93	70			1.25					0.018853	0.018853
	4	2436	2467	2.436	2.467	0.422	0.083	53	57	98	102	52	60	0.0075	0.0079	0.0177725	0.0187204	18.02	0.134636	0.154461	0.313897	0.330152	0.448533	0.484613	0.466573						93	70			1.25					0.01804	0.01804
	5	2436	2467	2.436	2.467	0.417	0.078	53	57	98	102	52	60	0.0075	0.0079	0.0179856	0.0189448	18.02	0.126526	0.145156	0.313499	0.330817	0.440025	0.475973	0.457999						93	70			1.25					0.017974	0.017974
	6	2436	2467	2.436	2.467	0.409	0.074	53	57	98	102	52	60	0.0075	0.0079	0.0183374	0.0193154	18.02	0.120037	0.137712	0.309555	0.327323	0.429592	0.465035	0.447313						93	70			1.25					0.0177213	0.0177213
	7	2436	2467	2.436	2.467	0.412	0.083	53	57	98	102	52	60	0.0075	0.0079	0.0182039	0.0191748	18.02	0.134636	0.154461	0.304832	0.320088	0.439468	0.474548	0.457008						93	70			1.25					0.0175402	0.0175402
	8	2436	2467	2.436	2.467	0.435	0.079	53	57	98	102	52	60	0.0075	0.0079	0.0172414	0.0181609	18.02	0.128148	0.147017	0.328989	0.347793	0.457136	0.49481	0.475973						93	70			1.25					0.0188369	0.0188369
	9	2436	2467	2.436	2.467	0.434	0.08	53	57	98	102	52	60	0.0075	0.0079	0.0172811	0.0182028	18.02	0.12977	0.148878	0.327255	0.345647	0.457025	0.494525	0.475775						93	70			1.25					0.0187502	0.0187502
	10	2436	2467	2.436	2.467	0.43	0.082	53	57	98	102	52	60	0.0075	0.0079	0.0174419	0.0183721	18.02	0.133014	0.1526	0.321975	0.339343	0.45499	0.491943	0.473466						93	70			1.25					0.0184767	0.0184767
	11	2436	2467	2.436	2.467	0.436	0.084	53	57	98	102	52	60	0.0075	0.0079	0.0172018	0.0181193	18.02	0.136258	0.156322	0.32576	0.343103	0.462019	0.499425	0.480722						93	70			1.25					0.018703	0.018703
	12	2436	2467	2.436	2.467	0.42	0.086	53	57	98	102	52	60	0.0075	0.0079	0.0178571	0.0188095	18.02	0.139503	0.160044	0.309603	0.324721	0.449105	0.484765	0.466935						93	70			1.25					0.0178297	0.0178297
	13	2436	2467	2.436	2.467	0.428	0.085	53	57	98	102	52	60	0.0075	0.0079	0.0175234	0.0184579	18.02	0.13788	0.158183	0.317682	0.333912	0.455562	0.492095	0.473828						93	70			1.25					0.0182664	0.0182664
	14	2436	2467	2.436	2.467	0.464	0.09	53	57	98	102	52	60	0.0075	0.0079	0.0161638	0.0170259	18.02	0.145991	0.167488	0.34618	0.364447	0.492171	0.531935	0.512053						93	70			1.25					0.0198819	0.0198819
	15	2436	2467	2.436	2.467	0.428	0.082	53	57	98	102	52	60	0.0075	0.0079	0.0175234	0.0184579	18.02	0.133014	0.1526	0.320162	0.33733	0.453177	0.48993	0.471553						93	70			1.25					0.0183767	0.0183767
	16	2436	2467	2.436	2.467	0.41	0.079	53	57	98	102	52	60	0.0075	0.0079	0.0182927	0.0192683	18.02	0.128148	0.147017	0.306327	0.322632	0.434474	0.469649	0.452062						93	70			1.25					0.0175874	0.0175874
	17	2436	2467	2.436	2.467	0.47	0.089	53	57	98	102	52	60	0.0075	0.0079	0.0159574	0.0168085	18.02	0.144369	0.165627	0.352446	0.371625	0.496815	0.537252	0.517033	0.475651	0.00443819	0.514848	0.00489468	0.49525	93	70	0.0268044	0.00466605	1.25	0.0195986	0.0195986	0.0240368	0.0244933	0.0202185	0.0202185
LD 99 Map 1	1	2436	2467	2.436	2.467	0.658	0.13	53	57	98	102	52	60	0.0111	0.0115	0.0168693	0.0174772	18.02	0.144863	0.163464	0.335893	0.34738	0.480756	0.510844	0.4958						99	70			1.25					0.0150441	0.0150441
	2	2436	2467	2.436	2.467	0.658	0.132	53	57	98	102	52	60	0.0115	0.0119	0.0174772	0.0180851	18.02	0.142147	0.160206	0.323505	0.333811	0.465652	0.494017	0.479834						99	70			1.25					0.0141825	0.0141825
	3	2436	2467	2.436	2.467	0.659	0.13	53	57	98	102	52	60	0.0116	0.012	0.0176024	0.0182094	18.02	0.138827	0.156418	0.322495	0.333058	0.461321	0.489476	0.475398						99	70			1.25					0.0140772	0.0140772
	4	2436	2467	2.436	2.467	0.663	0.132	53	57	98	102	52	60	0.0114	0.0118	0.0171946	0.0177979	18.02	0.143352	0.161611	0.329281	0.34005	0.472632	0.501661	0.487147						99	70			1.25					0.0145143	0.0145143
	5	2436	2467	2.436	2.467	0.641	0.127	53	57	98	102	52	60	0.0118	0.0122	0.0184087	0.0190328	18.02	0.1334	0.150218	0.308249	0.318071	0.441648	0.468289	0.454969						99	70			1.25					0.0133205	0.0133205
	6	2436	2467	2.436	2.467	0.651	0.127	53	57	98	102	52	60	0.0118	0.0122	0.018126	0.0187404	18.02	0.1334	0.150218	0.314118	0.324468	0.447518	0.474686	0.461102						99	70			1.25					0.013584	0.013584
	7	2436	2467	2.436	2.467	0.658	0.134	53	57	98	102	52	60	0.0103	0.0107	0.0156535	0.0162614	18.02	0.160484	0.18158	0.358565	0.371043	0.519049	0.552623	0.535836						99	70			1.25					0.0167872	0.0167872
	8	2436	2467	2.436	2.467	0.651	0.13	53	57	98	102	52	60	0.0103	0.0107	0.0158218	0.0164363	18.02	0.155693	0.17616	0.356322	0.369231	0.512015	0.545391	0.528703						99	70			1.25					0.016688	0.016688
	9	2436	2467	2.436	2.467	0.655	0.131	53	57	98	102	52	60	0.0103	0.0107	0.0157252	0.0163359	18.02	0.156891	0.177515	0.358388	0.371333	0.51528	0.548848	0.532064						99	70			1.25					0.0167843	0.0167843
	10	2436	2467	2.436	2.467	0.656	0.131	53	57	98	102	52	60	0.0102	0.0106	0.0155488	0.0161585	18.02	0.158371	0.179256	0.362445	0.375714	0.520816	0.554969	0.537893						99	70			1.25					0.0170764	0.0170764
	11	2436	2467	2.436	2.467	0.659	0.132	53	57	98	102	52	60	0.0102	0.0106	0.015478	0.016085	18.02	0.15958	0.180624	0.363856	0.377096	0.523436	0.55772	0.540578						99	70			1.25					0.0171421	0.0171421
	12	2436	2467	2.436	2.467	0.668	0.127	53	57	98	102	52	60	0.0101	0.0105	0.0151198	0.0157186	18.02	0.154998	0.175503	0.37657	0.391786	0.531568	0.567289	0.549428						99	70			1.25					0.0178606	0.0178606
	13	2436	2467	2.436	2.467	0.654	0.128	53	57	98	102	52	60	0.0101	0.0105	0.0154434	0.016055	18.02	0.156218	0.176885	0.366399	0.380477	0.522618	0.557362	0.53999						99	70			1.25					0.017372	0.017372
	14	2436	2467	2.436	2.467	0.65	0.131	53	57	98	102	52	60	0.0111	0.0115	0.0170769	0.0176923	18.02	0.145977	0.164721	0.330344	0.34117	0.47632	0.505891	0.491106						99	70			1.25					0.0147855	0.0147855
	15	2436	2467	2.436	2.467	0.661	0.131	53	57	98	102	52	60	0.0111	0.0115	0.0167927	0.0173979	18.02	0.145977	0.164721	0.337193	0.34865	0.48317	0.513372	0.498271						99	70			1.25					0.0151007	0.0151007
	16	2436	2467	2.436	2.467	0.645	0.124	53	57	98	102	52	60	0.0111	0.0115	0.0172093	0.0178295	18.02	0.138177	0.155919	0.331207	0.343159	0.469383	0.499078	0.484231						99	70			1.25					0.0148475	0.0148475
	17	2436	2467	2.436	2.467	0.654	0.13	53	57	98	102	52	60	0.0113	0.0117	0.0172783	0.0178899	18.02	0.142386	0.160571	0.327703	0.33856	0.47009	0.499131	0.48461						99	70			1.25					0.0145205	0.0145205
	18	2436	2467	2.436	2.467	0.677	0.156	53	57	98	102	52	60	0.0118	0.0122	0.0174298	0.0180207	18.02	0.163861	0.18452	0.313851	0.320098	0.477712	0.504619	0.491165						99	70			1.25					0.0134535	0.0134535
	19	2436	2467	2.436	2.467	0.649	0.125	53	57	98	102	52	60	0.0118	0.0122	0.0181818	0.0187982	18.02	0.131299	0.147853	0.314015	0.324637	0.445314	0.472489	0.458902						99	70			1.25					0.0135876	0.0135876
	20	2436	2467	2.436	2.467	0.621	0.121	53	57	98	102	52	60	0.0118	0.0122	0.0190016	0.0196457	18.02	0.127097	0.143122	0.299722	0.309622	0.426819	0.452743	0.439781						99	70			1.25					0.0129622	0.0129622
	21	2436	2467	2.436	2.467	0.646	0.123	53	57	98	102	52	60	0.0118	0.0122	0.0182663	0.0188854	18.02	0.129198	0.145487	0.313325	0.324166	0.442524	0.469653	0.456088	0.481221	0.0070038	0.511436	0.00766895	0.496328	99	70	0.0336175	0.00733593	1.25	0.0151074	0.0151074	0.0221112	0.0227764	0.0135647	0.0135647
LD 100 Map 1	1	2436	2467	2.436	2.467	0.665	0.134	53	57	98	102	52	60	0.0104	0.0117	0.0156391	0.017594	18.02	0.146767	0.179835	0.332203	0.372555	0.47897	0.55239	0.51568						100	70			1.25					0.03671	0.03671
	2	2436	2467	2.436	2.467	0.685	0.138	53	57	98	102	52	60	0.0104	0.0117	0.0151825	0.0170803	18.02	0.151149	0.185203	0.34221	0.383785	0.493359	0.568988	0.531173						100	70			1.25					0.0378143	0.0378143
	3	2436	2467	2.436	2.467	0.684	0.132	53	57	98	102	52	60	0.0104	0.0117	0.0152047	0.0171053	18.02	0.144577	0.17715	0.344949	0.387989	0.489525	0.565139	0.527332						100	70			1.25					0.037807	0.037807
	4	2436	2467	2.436	2.467	0.653	0.131	53	57	98	102	52	60	0.0104	0.0117	0.0159265	0.0179173	18.02	0.143482	0.175808	0.326533	0.366311	0.470014	0.542119	0.506067						100	70			1.25					0.0360524	0.0360524
	5	2436	2467	2.436	2.467	0.645	0.129	53	57	98	102	52	60	0.0104	0.0117	0.016124	0.0181395	18.02	0.141291	0.173124	0.322753	0.362148	0.464044	0.535272	0.499658						100	70			1.25					0.035614	0.035614
	6	2436	2467	2.436	2.467	0.671	0.137	53	57	98	102	52	60	0.0104	0.0117	0.0154993	0.0174367	18.02	0.150053	0.183861	0.3342	0.374445	0.484253	0.558306	0.52128						100	70			1.25					0.0370264	0.0370264
	7	2436	2467	2.436	2.467	0.656	0.131	53	57	98	102	52	60	0.0104	0.0117	0.0158537	0.0178354	18.02	0.143482	0.175808	0.328369	0.368488	0.471851	0.544297	0.508074						100	70			1.25					0.036223	0.036223
	9	2436	2467	2.436	2.467	0.696	0.141	53	57	98	102	52	60	0.0104	0.0117	0.0149425	0.0168103	18.02	0.154434	0.189229	0.347268	0.389304	0.501702	0.578533	0.540117						100	70			1.25					0.0384151	0.0384151
	10	2436	2467	2.436	2.467	0.698	0.125	53	57	98	102	52	60	0.0104	0.0117	0.0148997	0.0167622	18.02	0.13691	0.167756	0.357426	0.403902	0.494336	0.571658	0.532997						100	70			1.25					0.0386609	0.0386609
	11	2436	2467	2.436	2.467	0.694	0.144	53	57	98	102	52	60	0.0104	0.0117	0.0149856	0.0168588	18.02	0.15772	0.193255	0.344369	0.385387	0.502089	0.578642	0.540366						100	70			1.25					0.0382766	0.0382766
	12	2436	2467	2.436	2.467	0.672	0.139	53	57	98	102	52	60	0.0104	0.0117	0.0154762	0.0174107	18.02	0.152244	0.186545	0.333695	0.373528	0.485939	0.560073	0.523006						100	70			1.25					0.0370668	0.0370668
	13	2436	2467	2.436	2.467	0.658	0.141	53	57	98	102	52	60	0.0104	0.0117	0.0158055	0.0177812	18.02	0.154434	0.189229	0.324009	0.361723	0.478444	0.550952	0.514698						100	70			1.25					0.0362541	0.0362541
	14	2436	2467	2.436	2.467	0.664	0.138	53	57	98	102	52	60	0.0104	0.0117	0.0156627	0.0176205	18.02	0.151149	0.185203	0.329357	0.368543	0.480506	0.553746	0.517126						100	70			1.25					0.0366201	0.0366201
	15	2436	2467	2.436	2.467	0.556	0.113	53	57	98	102	52	60	0.0104	0.0117	0.018705	0.0210432	18.02	0.123767	0.151652	0.277213	0.310698	0.40098	0.462349	0.431665						100	70			1.25					0.0306849	0.0306849
	16	2436	2467	2.436	2.467	0.598	0.122	53	57	98	102	52	60	0.0104	0.0117	0.0173913	0.0195652	18.02	0.133624	0.16373	0.297895	0.333787	0.431519	0.497517	0.464518						100	70			1.25					0.032999	0.032999
	19	2436	2467	2.436	2.467	0.635	0.125	53	57	98	102	52	60	0.0104	0.0117	0.016378	0.0184252	18.02	0.13691	0.167756	0.318866	0.358176	0.455776	0.525932	0.490854						100	70			1.25					0.0350783	0.0350783
	21	2436	2467	2.436	2.467	0.645	0.119	53	57	98	102	52	60	0.0104	0.0117	0.016124	0.0181395	18.02	0.130338	0.159704	0.328337	0.370364	0.458675	0.530068	0.494372	0.473058	0.00628033	0.545646	0.00724753	0.509352	100	70	0.0278871	0.00676363	1.25	0.0362941	0.0362941	0.0425744	0.0435416	0.0356965	0.0356965
LD 101 Map 1	1	2436	2467	2.436	2.467	0.601	0.123	53	57	98	102	52	60	0.0101	0.0105	0.0168053	0.0174709	18.02	0.150116	0.169975	0.333363	0.345097	0.483479	0.515072	0.499276						101	70			1.25					0.0157965	0.0157965
	2	2436	2467	2.436	2.467	0.601	0.123	53	57	98	102	52	60	0.0101	0.0105	0.0168053	0.0174709	18.02	0.150116	0.169975	0.333363	0.345097	0.483479	0.515072	0.499276						101	70			1.25					0.0157965	0.0157965
	3	2436	2467	2.436	2.467	0.602	0.123	53	57	98	102	52	60	0.0101	0.0105	0.0167774	0.0174419	18.02	0.150116	0.169975	0.334045	0.345845	0.484161	0.51582	0.499991						101	70			1.25					0.0158291	0.0158291
	4	2436	2467	2.436	2.467	0.615	0.123	53	57	98	102	52	60	0.0101	0.0105	0.0164228	0.0170732	18.02	0.150116	0.169975	0.342912	0.35556	0.493028	0.525535	0.509281						101	70			1.25					0.0162539	0.0162539
	4	2436	2467	2.436	2.467	0.603	0.123	53	57	98	102	52	60	0.0101	0.0105	0.0167496	0.0174129	18.02	0.150116	0.169975	0.334728	0.346592	0.484843	0.516567	0.500705						101	70			1.25					0.0158618	0.0158618
	5	2436	2467	2.436	2.467	0.592	0.12	53	57	98	102	52	60	0.0101	0.0105	0.0170608	0.0177365	18.02	0.146455	0.165829	0.329092	0.340909	0.475546	0.506739	0.491142						101	70			1.25					0.0155961	0.0155961
	8	2436	2467	2.436	2.467	0.601	0.122	53	57	98	102	52	60	0.0101	0.0105	0.0168053	0.0174709	18.02	0.148895	0.168593	0.333986	0.345943	0.482881	0.514536	0.498709						101	70			1.25					0.0158277	0.0158277
	9	2436	2467	2.436	2.467	0.601	0.126	53	57	98	102	52	60	0.0101	0.0105	0.0168053	0.0174709	18.02	0.153777	0.174121	0.331497	0.342559	0.485274	0.51668	0.500977						101	70			1.25					0.0157028	0.0157028
	11	2436	2467	2.436	2.467	0.604	0.121	53	57	98	102	52	60	0.0101	0.0105	0.0167219	0.0173841	18.02	0.147675	0.167211	0.336654	0.349031	0.484329	0.516243	0.500286						101	70			1.25					0.0159569	0.0159569
	12	2436	2467	2.436	2.467	0.605	0.124	53	57	98	102	52	60	0.0101	0.0105	0.0166942	0.0173554	18.02	0.151336	0.171357	0.335469	0.347241	0.486806	0.518598	0.502702						101	70			1.25					0.015896	0.015896
	14	2436	2467	2.436	2.467	0.593	0.125	53	57	98	102	52	60	0.0101	0.0105	0.017032	0.0177066	18.02	0.152557	0.172739	0.326663	0.337426	0.47922	0.510165	0.494692						101	70			1.25					0.0154727	0.0154727
	15	2436	2467	2.436	2.467	0.594	0.126	53	57	98	102	52	60	0.0101	0.0105	0.0170034	0.0176768	18.02	0.153777	0.174121	0.326723	0.337327	0.4805	0.511448	0.495974						101	70			1.25					0.0154742	0.0154742
	16	2436	2467	2.436	2.467	0.645	0.119	53	57	98	102	52	60	0.0101	0.0105	0.0156589	0.0162791	18.02	0.145234	0.164447	0.365861	0.381365	0.511095	0.545813	0.528454						101	70			1.25					0.0173588	0.0173588
	17	2436	2467	2.436	2.467	0.645	0.119	53	57	98	102	52	60	0.0101	0.0105	0.0156589	0.0162791	18.02	0.145234	0.164447	0.365861	0.381365	0.511095	0.545813	0.528454						101	70			1.25					0.0173588	0.0173588
	18	2436	2467	2.436	2.467	0.645	0.119	53	57	98	102	52	60	0.0101	0.0105	0.0156589	0.0162791	18.02	0.145234	0.164447	0.365861	0.381365	0.511095	0.545813	0.528454						101	70			1.25					0.0173588	0.0173588
	19	2436	2467	2.436	2.467	0.645	0.119	53	57	98	102	52	60	0.0101	0.0105	0.0156589	0.0162791	18.02	0.145234	0.164447	0.365861	0.381365	0.511095	0.545813	0.528454						101	70			1.25					0.0173588	0.0173588
	20	2436	2467	2.436	2.467	0.645	0.119	53	57	98	102	52	60	0.0101	0.0105	0.0156589	0.0162791	18.02	0.145234	0.164447	0.365861	0.381365	0.511095	0.545813	0.528454						101	70			1.25					0.0173588	0.0173588
	21	2436	2467	2.436	2.467	0.645	0.119	53	57	98	102	52	60	0.0101	0.0105	0.0156589	0.0162791	18.02	0.145234	0.164447	0.365861	0.381365	0.511095	0.545813	0.528454						101	70			1.25					0.0173588	0.0173588
	22	2436	2467	2.436	2.467	0.645	0.119	53	57	98	102	52	60	0.0101	0.0105	0.0156589	0.0162791	18.02	0.145234	0.164447	0.365861	0.381365	0.511095	0.545813	0.528454						101	70			1.25					0.0173588	0.0173588
LD 101 Map 2	1	2436	2467	2.436	2.467	0.622	0.124	53	57	98	102	52	60	0.0108	0.0111	0.0173633	0.0178457	18.02	0.143156	0.160251	0.328303	0.336616	0.471459	0.496866	0.484163						101	70			1.25					0.0127035	0.0127035
	2	2436	2467	2.436	2.467	0.625	0.119	53	57	98	102	52	60	0.0108	0.0111	0.01728	0.01776	18.02	0.137384	0.153789	0.333182	0.342669	0.470565	0.496458	0.483511						101	70			1.25					0.0129462	0.0129462
	3	2436	2467	2.436	2.467	0.625	0.121	53	57	98	102	52	60	0.0108	0.0111	0.01728	0.01776	18.02	0.139693	0.156374	0.332005	0.341086	0.471697	0.49746	0.484578						101	70			1.25					0.0128814	0.0128814
	4	2436	2467	2.436	2.467	0.618	0.118	53	57	98	102	52	60	0.0108	0.0111	0.0174757	0.0179612	18.02	0.136229	0.152497	0.329254	0.338568	0.465483	0.491064	0.478274						101	70			1.25					0.0127904	0.0127904
	5	2436	2467	2.436	2.467	0.624	0.121	53	57	98	102	52	60	0.0108	0.0111	0.0173077	0.0177885	18.02	0.139693	0.156374	0.331359	0.340387	0.471052	0.496761	0.483906						101	70			1.25					0.0128545	0.0128545
	6	2436	2467	2.436	2.467	0.631	0.117	53	57	98	102	52	60	0.0108	0.0111	0.0171157	0.0175911	18.02	0.135075	0.151204	0.33823	0.348445	0.473304	0.499649	0.486477						101	70			1.25					0.0131723	0.0131723
	7	2436	2467	2.436	2.467	0.63	0.119	53	57	98	102	52	60	0.0108	0.0111	0.0171429	0.017619	18.02	0.137384	0.153789	0.336407	0.346163	0.473791	0.499952	0.486872						101	70			1.25					0.0130806	0.0130806
	8	2436	2467	2.436	2.467	0.645	0.113	53	57	98	102	52	60	0.0108	0.0111	0.0167442	0.0172093	18.02	0.130457	0.146035	0.349616	0.361395	0.480073	0.507429	0.493751						101	70			1.25					0.0136783	0.0136783
	9	2436	2467	2.436	2.467	0.645	0.119	53	57	98	102	52	60	0.0108	0.0111	0.0167442	0.0172093	18.02	0.137384	0.153789	0.346085	0.356647	0.483468	0.510436	0.496952						101	70			1.25					0.0134838	0.0134838
	10	2436	2467	2.436	2.467	0.622	0.118	53	57	98	102	52	60	0.0108	0.0111	0.0173633	0.0178457	18.02	0.136229	0.152497	0.331835	0.341363	0.468064	0.49386	0.480962						101	70			1.25					0.0128979	0.0128979
	11	2436	2467	2.436	2.467	0.619	0.12	53	57	98	102	52	60	0.0108	0.0111	0.0174475	0.0179321	18.02	0.138538	0.155081	0.328722	0.337684	0.46726	0.492765	0.480013						101	70			1.25					0.0127525	0.0127525
	12	2436	2467	2.436	2.467	0.603	0.114	53	57	98	102	52	60	0.0108	0.0111	0.0179104	0.018408	18.02	0.131611	0.147327	0.321931	0.331249	0.453542	0.478576	0.466059						101	70			1.25					0.0125167	0.0125167
	13	2436	2467	2.436	2.467	0.603	0.119	53	57	98	102	52	60	0.0108	0.0111	0.0179104	0.018408	18.02	0.137384	0.153789	0.318988	0.327293	0.456372	0.481081	0.468727						101	70			1.25					0.0123547	0.0123547
	14	2436	2467	2.436	2.467	0.605	0.12	53	57	98	102	52	60	0.0108	0.0111	0.0178512	0.0183471	18.02	0.138538	0.155081	0.31969	0.327899	0.458228	0.48298	0.470604						101	70			1.25					0.0123761	0.0123761
	15	2436	2467	2.436	2.467	0.609	0.119	53	57	98	102	52	60	0.0108	0.0111	0.017734	0.0182266	18.02	0.137384	0.153789	0.322859	0.331486	0.460243	0.485275	0.472759						101	70			1.25					0.012516	0.012516
	16	2436	2467	2.436	2.467	0.6	0.118	53	57	98	102	52	60	0.0108	0.0111	0.018	0.0185	18.02	0.136229	0.152497	0.317641	0.325987	0.453871	0.478483	0.466177						101	70			1.25					0.0123065	0.0123065
	17	2436	2467	2.436	2.467	0.605	0.119	53	57	98	102	52	60	0.0108	0.0111	0.0178512	0.0183471	18.02	0.137384	0.153789	0.320279	0.32869	0.457662	0.482479	0.470071						101	70			1.25					0.0124085	0.0124085
	18	2436	2467	2.436	2.467	0.584	0.121	53	57	98	102	52	60	0.0108	0.0111	0.0184932	0.0190068	18.02	0.139693	0.156374	0.305553	0.312431	0.445246	0.468804	0.457025						101	70			1.25					0.0117791	0.0117791
	19	2436	2467	2.436	2.467	0.599	0.118	53	57	98	102	52	60	0.0108	0.0111	0.0180301	0.0185309	18.02	0.136229	0.152497	0.316996	0.325288	0.453225	0.477785	0.465505						101	70			1.25					0.0122796	0.0122796
	20	2436	2467	2.436	2.467	0.594	0.121	53	57	98	102	52	60	0.0108	0.0111	0.0181818	0.0186869	18.02	0.139693	0.156374	0.312005	0.31942	0.451697	0.475793	0.463745	0.478654	0.00307424	0.507619	0.0036697	0.493136	101	70	0.0210481	0.00337039	1.25	0.0144821	0.0144821	0.0175564	0.0181518	0.012048	0.012048
LD 110 Map 1	1	2436	2467	2.436	2.467	0.699	0.141	53	57	98	102	52	60	0.0115	0.0119	0.0164521	0.0170243	18.02	0.151839	0.171129	0.343237	0.354035	0.495076	0.525164	0.51012						110	70			1.25					0.015044	0.015044
	2	2436	2467	2.436	2.467	0.725	0.138	53	57	98	102	52	60	0.0115	0.0119	0.0158621	0.0164138	18.02	0.148608	0.167488	0.36053	0.37333	0.509138	0.540818	0.524978						110	70			1.25					0.0158397	0.0158397
	3	2436	2467	2.436	2.467	0.726	0.137	53	57	98	102	52	60	0.0115	0.0119	0.0158402	0.0163912	18.02	0.147531	0.166274	0.361681	0.37473	0.509212	0.541004	0.525108						110	70			1.25					0.0158956	0.0158956
	4	2436	2467	2.436	2.467	0.721	0.137	53	57	98	102	52	60	0.0115	0.0119	0.0159501	0.0165049	18.02	0.147531	0.166274	0.358672	0.371448	0.506203	0.537722	0.521963						110	70			1.25					0.0157591	0.0157591
	5	2436	2467	2.436	2.467	0.717	0.145	53	57	98	102	52	60	0.0115	0.0119	0.0160391	0.0165969	18.02	0.156146	0.175983	0.351873	0.362878	0.508019	0.538861	0.52344						110	70			1.25					0.0154209	0.0154209
	6	2436	2467	2.436	2.467	0.709	0.14	53	57	98	102	52	60	0.0115	0.0119	0.01622	0.0167842	18.02	0.150762	0.169915	0.349804	0.361342	0.500566	0.531257	0.515911						110	70			1.25					0.0153456	0.0153456
	7	2436	2467	2.436	2.467	0.727	0.144	53	57	98	102	52	60	0.0115	0.0119	0.0158184	0.0163686	18.02	0.155069	0.17477	0.35844	0.370184	0.513509	0.544954	0.529232						110	70			1.25					0.0157225	0.0157225
	8	2436	2467	2.436	2.467	0.739	0.141	53	57	98	102	52	60	0.0115	0.0119	0.0155616	0.0161028	18.02	0.151839	0.171129	0.367308	0.38029	0.519147	0.551419	0.535283						110	70			1.25					0.0161359	0.0161359
	10	2436	2467	2.436	2.467	0.712	0.142	53	57	98	102	52	60	0.0115	0.0119	0.0161517	0.0167135	18.02	0.152916	0.172342	0.350511	0.361825	0.503427	0.534167	0.518797						110	70			1.25					0.0153703	0.0153703
	11	2436	2467	2.436	2.467	0.708	0.141	53	57	98	102	52	60	0.0115	0.0119	0.0162429	0.0168079	18.02	0.151839	0.171129	0.348653	0.359942	0.500492	0.531071	0.515781						110	70			1.25					0.0152897	0.0152897
	12	2436	2467	2.436	2.467	0.703	0.14	53	57	98	102	52	60	0.0115	0.0119	0.0163585	0.0169275	18.02	0.150762	0.169915	0.346193	0.357404	0.496955	0.527319	0.512137						110	70			1.25					0.0151818	0.0151818
	13	2436	2467	2.436	2.467	0.717	0.14	53	57	98	102	52	60	0.0115	0.0119	0.0160391	0.0165969	18.02	0.150762	0.169915	0.354618	0.366593	0.50538	0.536508	0.520944						110	70			1.25					0.015564	0.015564
	14	2436	2467	2.436	2.467	0.726	0.14	53	57	98	102	52	60	0.0115	0.0119	0.0158402	0.0163912	18.02	0.150762	0.169915	0.360034	0.3725	0.510796	0.542415	0.526606						110	70			1.25					0.0158097	0.0158097
	15	2436	2467	2.436	2.467	0.718	0.135	53	57	98	102	52	60	0.0115	0.0119	0.0160167	0.0165738	18.02	0.145378	0.163847	0.357965	0.370965	0.503342	0.534811	0.519077						110	70			1.25					0.0157345	0.0157345
	16	2436	2467	2.436	2.467	0.71	0.141	53	57	98	102	52	60	0.0115	0.0119	0.0161972	0.0167606	18.02	0.151839	0.171129	0.349856	0.361255	0.501695	0.532384	0.51704						110	70			1.25					0.0153443	0.0153443
	17	2436	2467	2.436	2.467	0.711	0.142	53	57	98	102	52	60	0.0115	0.0119	0.0161744	0.016737	18.02	0.152916	0.172342	0.349909	0.361169	0.502825	0.533511	0.518168						110	70			1.25					0.015343	0.015343
	18	2436	2467	2.436	2.467	0.709	0.135	53	57	98	102	52	60	0.0115	0.0119	0.01622	0.0167842	18.02	0.145378	0.163847	0.352549	0.365057	0.497926	0.528904	0.513415						110	70			1.25					0.0154888	0.0154888
	19	2436	2467	2.436	2.467	0.715	0.134	53	57	98	102	52	60	0.0115	0.0119	0.0160839	0.0166434	18.02	0.144301	0.162633	0.356708	0.369739	0.501009	0.532372	0.51669						110	70			1.25					0.0156812	0.0156812
	20	2436	2467	2.436	2.467	0.711	0.135	53	57	98	102	52	60	0.0115	0.0119	0.0161744	0.016737	18.02	0.145378	0.163847	0.353752	0.36637	0.49913	0.530217	0.514673						110	70			1.25					0.0155434	0.0155434
	21	2436	2467	2.436	2.467	0.705	0.139	53	57	98	102	52	60	0.0115	0.0119	0.0163121	0.0168794	18.02	0.149685	0.168701	0.347946	0.359459	0.497631	0.528161	0.512896						110	70			1.25					0.0152651	0.0152651
LD 110 Line 1	1	2436	2467	2.436	2.467	0.695	0.139	53	57	98	102	52	60	0.0122	0.0127	0.017554	0.0182734	18.02	0.140256	0.159022	0.320389	0.332648	0.460645	0.491669	0.476157						110	70			1.25					0.0155121	0.0155121
	2	2436	2467	2.436	2.467	0.699	0.14	53	57	98	102	52	60	0.0122	0.0127	0.0174535	0.0181688	18.02	0.141265	0.160166	0.32213	0.334422	0.463395	0.494588	0.478992						110	70			1.25					0.0155963	0.0155963
	3	2436	2467	2.436	2.467	0.696	0.136	53	57	98	102	52	60	0.0122	0.0127	0.0175287	0.0182471	18.02	0.137229	0.15559	0.322496	0.335368	0.459725	0.490957	0.475341						110	70			1.25					0.0156161	0.0156161
	4	2436	2467	2.436	2.467	0.697	0.139	53	57	98	102	52	60	0.0122	0.0127	0.0175036	0.0182209	18.02	0.140256	0.159022	0.321517	0.333885	0.461773	0.492907	0.47734						110	70			1.25					0.015567	0.015567
	5	2436	2467	2.436	2.467	0.704	0.141	53	57	98	102	52	60	0.0122	0.0127	0.0173295	0.0180398	18.02	0.142274	0.16131	0.324435	0.336815	0.466709	0.498125	0.482417						110	70			1.25					0.0157079	0.0157079
	7	2436	2467	2.436	2.467	0.705	0.14	53	57	98	102	52	60	0.0122	0.0127	0.017305	0.0180142	18.02	0.141265	0.160166	0.325513	0.338134	0.466779	0.4983	0.482539						110	70			1.25					0.0157608	0.0157608
	9	2436	2467	2.436	2.467	0.706	0.141	53	57	98	102	52	60	0.0122	0.0127	0.0172805	0.0179887	18.02	0.142274	0.16131	0.325563	0.338053	0.467837	0.499362	0.4836						110	70			1.25					0.0157627	0.0157627
	10	2436	2467	2.436	2.467	0.727	0.144	53	57	98	102	52	60	0.0122	0.0127	0.0167813	0.0174691	18.02	0.145301	0.164742	0.335861	0.348944	0.481162	0.513686	0.497424						110	70			1.25					0.0162621	0.0162621
	11	2436	2467	2.436	2.467	0.701	0.14	53	57	98	102	52	60	0.0122	0.0127	0.0174037	0.018117	18.02	0.141265	0.160166	0.323258	0.335659	0.464523	0.495825	0.480174						110	70			1.25					0.0156511	0.0156511
	12	2436	2467	2.436	2.467	0.719	0.129	53	57	98	102	52	60	0.0122	0.0127	0.016968	0.0176634	18.02	0.130166	0.147581	0.339066	0.354501	0.469232	0.502082	0.485657						110	70			1.25					0.0164253	0.0164253
	13	2436	2467	2.436	2.467	0.745	0.153	53	57	98	102	52	60	0.0122	0.0127	0.0163758	0.017047	18.02	0.154383	0.175038	0.341381	0.353777	0.495764	0.528816	0.51229						110	70			1.25					0.0165261	0.0165261
	14	2436	2467	2.436	2.467	0.709	0.143	53	57	98	102	52	60	0.0122	0.0127	0.0172073	0.0179126	18.02	0.144292	0.163598	0.326226	0.338508	0.470518	0.502106	0.486312						110	70			1.25					0.015794	0.015794
	15	2436	2467	2.436	2.467	0.707	0.143	53	57	98	102	52	60	0.0122	0.0127	0.017256	0.0179632	18.02	0.144292	0.163598	0.325098	0.33727	0.46939	0.500868	0.485129						110	70			1.25					0.0157391	0.0157391
	16	2436	2467	2.436	2.467	0.705	0.143	53	57	98	102	52	60	0.0122	0.0127	0.017305	0.0180142	18.02	0.144292	0.163598	0.32397	0.336033	0.468262	0.499631	0.483947	0.489623	0.00326959	0.52094	0.00325852	0.505282	110	70	0.0190297	0.00326357	1.25	0.0156584	0.0156584	0.0189279	0.0189169	0.0156843	0.0156843
LD 117 Map 1	1	2436	2467	2.436	2.467	0.401	0.082	53	57	98	102	52	60	0.0063	0.0074	0.0157107	0.0184539	18.02	0.142001	0.181667	0.315666	0.369233	0.457668	0.5509	0.504284						117	70			1.25					0.046616	0.046616
	2	2436	2467	2.436	2.467	0.416	0.084	53	57	98	102	52	60	0.0063	0.0074	0.0151442	0.0177885	18.02	0.145465	0.186097	0.328417	0.384493	0.473882	0.57059	0.522236						117	70			1.25					0.0483543	0.0483543
	3	2436	2467	2.436	2.467	0.427	0.086	53	57	98	102	52	60	0.0063	0.0074	0.0147541	0.0173302	18.02	0.148928	0.190528	0.337296	0.39496	0.486224	0.585488	0.535856						117	70			1.25					0.0496318	0.0496318
	4	2436	2467	2.436	2.467	0.425	0.085	53	57	98	102	52	60	0.0063	0.0074	0.0148235	0.0174118	18.02	0.147197	0.188313	0.336243	0.39392	0.48344	0.582233	0.532836						117	70			1.25					0.0493963	0.0493963
	5	2436	2467	2.436	2.467	0.434	0.086	53	57	98	102	52	60	0.0063	0.0074	0.0145161	0.0170507	18.02	0.148928	0.190528	0.34407	0.403347	0.492998	0.593875	0.543437						117	70			1.25					0.0504383	0.0504383
	6	2436	2467	2.436	2.467	0.42	0.082	53	57	98	102	52	60	0.0063	0.0074	0.015	0.017619	18.02	0.142001	0.181667	0.334053	0.391998	0.476055	0.573665	0.52486						117	70			1.25					0.048805	0.048805
	7	2436	2467	2.436	2.467	0.416	0.08	53	57	98	102	52	60	0.0063	0.0074	0.0151442	0.0177885	18.02	0.138538	0.177236	0.331948	0.389918	0.470486	0.567154	0.51882						117	70			1.25					0.048334	0.048334
	8	2436	2467	2.436	2.467	0.41	0.081	53	57	98	102	52	60	0.0063	0.0074	0.0153659	0.0180488	18.02	0.14027	0.179451	0.325259	0.381373	0.465529	0.560824	0.513176						117	70			1.25					0.0476478	0.0476478
	9	2436	2467	2.436	2.467	0.434	0.087	53	57	98	102	52	60	0.0063	0.0074	0.0145161	0.0170507	18.02	0.15066	0.192744	0.343187	0.40199	0.493847	0.594734	0.544291						117	70			1.25					0.0504434	0.0504434
	10	2436	2467	2.436	2.467	0.439	0.088	53	57	98	102	52	60	0.0063	0.0074	0.0143508	0.0168565	18.02	0.152392	0.194959	0.347143	0.406625	0.499535	0.601584	0.550559						117	70			1.25					0.0510245	0.0510245
	11	2436	2467	2.436	2.467	0.43	0.087	53	57	98	102	52	60	0.0063	0.0074	0.0146512	0.0172093	18.02	0.15066	0.192744	0.339316	0.397198	0.489976	0.589942	0.539959						117	70			1.25					0.0499825	0.0499825
	12	2436	2467	2.436	2.467	0.446	0.087	53	57	98	102	52	60	0.0063	0.0074	0.0141256	0.0165919	18.02	0.15066	0.192744	0.3548	0.416368	0.50546	0.609112	0.557286						117	70			1.25					0.0518259	0.0518259
	13	2436	2467	2.436	2.467	0.415	0.085	53	57	98	102	52	60	0.0063	0.0074	0.0151807	0.0178313	18.02	0.147197	0.188313	0.326566	0.381938	0.473763	0.570251	0.522007						117	70			1.25					0.0482442	0.0482442
	14	2436	2467	2.436	2.467	0.413	0.084	53	57	98	102	52	60	0.0063	0.0074	0.0152542	0.0179177	18.02	0.145465	0.186097	0.325513	0.380898	0.470978	0.566996	0.518987						117	70			1.25					0.0480087	0.0480087
	15	2436	2467	2.436	2.467	0.413	0.082	53	57	98	102	52	60	0.0063	0.0074	0.0152542	0.0179177	18.02	0.142001	0.181667	0.327279	0.383611	0.469281	0.565278	0.517279						117	70			1.25					0.0479985	0.0479985
	16	2436	2467	2.436	2.467	0.424	0.084	53	57	98	102	52	60	0.0063	0.0074	0.0148585	0.0174528	18.02	0.145465	0.186097	0.336158	0.394078	0.481623	0.580175	0.530899						117	70			1.25					0.049276	0.049276
	17	2436	2467	2.436	2.467	0.431	0.085	53	57	98	102	52	60	0.0063	0.0074	0.0146172	0.0171694	18.02	0.147197	0.188313	0.34205	0.401109	0.489246	0.589422	0.539334						117	70			1.25					0.0500876	0.0500876
	18	2436	2467	2.436	2.467	0.426	0.085	53	57	98	102	52	60	0.0063	0.0074	0.0147887	0.0173709	18.02	0.147197	0.188313	0.337211	0.395118	0.484408	0.583431	0.533919						117	70			1.25					0.0495115	0.0495115
	20	2436	2467	2.436	2.467	0.405	0.08	53	57	98	102	52	60	0.0063	0.0074	0.0155556	0.0182716	18.02	0.138538	0.177236	0.321303	0.376739	0.459841	0.553974	0.506908						117	70			1.25					0.0470667	0.0470667
	21	2436	2467	2.436	2.467	0.407	0.079	53	57	98	102	52	60	0.0063	0.0074	0.0154791	0.0181818	18.02	0.136806	0.17502	0.324121	0.380491	0.460928	0.555512	0.50822						117	70			1.25					0.047292	0.047292
LD 117 Map 2	16	2436	2467	2.436	2.467	0.531	0.103	53	57	98	102	52	60	0.009	0.0092	0.0169492	0.0173258	18.02	0.14347	0.159734	0.340184	0.347556	0.483654	0.50729	0.495472	0.479468	0.00289194	0.573925	0.00481452	0.526696	117	70	0.0162335	0.00354243	1.25	0.0472287	0.0472287	0.0501207	0.0520432	0.0118179	0.0118179
LD 118 Map 2	1	2436	2467	2.436	2.467	0.732	0.14	53	57	98	102	52	60	0.0127	0.0131	0.0173497	0.0178962	18.02	0.136952	0.15386	0.330334	0.34087	0.467285	0.49473	0.481008						118	70			1.25					0.0137221	0.0137221
	2	2436	2467	2.436	2.467	0.721	0.144	53	57	98	102	52	60	0.0127	0.0131	0.0176144	0.0181692	18.02	0.140865	0.158256	0.322326	0.33164	0.46319	0.489896	0.476543						118	70			1.25					0.013353	0.013353
	3	2436	2467	2.436	2.467	0.717	0.141	53	57	98	102	52	60	0.0127	0.0131	0.0177127	0.0182706	18.02	0.13793	0.154959	0.321635	0.331281	0.459565	0.48624	0.472903						118	70			1.25					0.0133377	0.0133377
	4	2436	2467	2.436	2.467	0.728	0.142	53	57	98	102	52	60	0.0127	0.0131	0.0174451	0.0179945	18.02	0.138908	0.156058	0.32715	0.337146	0.466058	0.493205	0.479631						118	70			1.25					0.0135733	0.0135733
	5	2436	2467	2.436	2.467	0.724	0.144	53	57	98	102	52	60	0.0127	0.0131	0.0175414	0.0180939	18.02	0.140865	0.158256	0.323966	0.333423	0.46483	0.491679	0.478255						118	70			1.25					0.0134246	0.0134246
	6	2436	2467	2.436	2.467	0.713	0.141	53	57	98	102	52	60	0.0127	0.0131	0.0178121	0.0183731	18.02	0.13793	0.154959	0.319449	0.328904	0.457378	0.483863	0.470621						118	70			1.25					0.0132423	0.0132423
	7	2436	2467	2.436	2.467	0.717	0.138	53	57	98	102	52	60	0.0127	0.0131	0.0177127	0.0182706	18.02	0.134995	0.151662	0.323131	0.3333	0.458127	0.484962	0.471544						118	70			1.25					0.0134177	0.0134177
	8	2436	2467	2.436	2.467	0.718	0.137	53	57	98	102	52	60	0.0127	0.0131	0.017688	0.0182451	18.02	0.134017	0.150563	0.324177	0.334567	0.458194	0.48513	0.471662						118	70			1.25					0.0134683	0.0134683
	9	2436	2467	2.436	2.467	0.722	0.136	53	57	98	102	52	60	0.0127	0.0131	0.01759	0.018144	18.02	0.133039	0.149464	0.326862	0.337617	0.459901	0.487082	0.473491						118	70			1.25					0.0135904	0.0135904
	10	2436	2467	2.436	2.467	0.715	0.138	53	57	98	102	52	60	0.0127	0.0131	0.0177622	0.0183217	18.02	0.134995	0.151662	0.322038	0.332111	0.457033	0.483773	0.470403						118	70			1.25					0.01337	0.01337
	11	2436	2467	2.436	2.467	0.727	0.138	53	57	98	102	52	60	0.0127	0.0131	0.0174691	0.0180193	18.02	0.134995	0.151662	0.328598	0.339244	0.463593	0.490906	0.477249						118	70			1.25					0.0136562	0.0136562
	12	2436	2467	2.436	2.467	0.723	0.141	53	57	98	102	52	60	0.0127	0.0131	0.0175657	0.0181189	18.02	0.13793	0.154959	0.324915	0.334848	0.462845	0.489807	0.476326						118	70			1.25					0.0134808	0.0134808
	13	2436	2467	2.436	2.467	0.739	0.143	53	57	98	102	52	60	0.0127	0.0131	0.0171854	0.0177267	18.02	0.139886	0.157157	0.332664	0.343012	0.472551	0.500169	0.48636						118	70			1.25					0.013809	0.013809
	14	2436	2467	2.436	2.467	0.736	0.142	53	57	98	102	52	60	0.0127	0.0131	0.0172554	0.0177989	18.02	0.138908	0.156058	0.331523	0.341901	0.470431	0.497959	0.484195						118	70			1.25					0.0137641	0.0137641
	15	2436	2467	2.436	2.467	0.736	0.14	53	57	98	102	52	60	0.0127	0.0131	0.0172554	0.0177989	18.02	0.136952	0.15386	0.33252	0.343247	0.469472	0.497107	0.48329						118	70			1.25					0.0138175	0.0138175
	16	2436	2467	2.436	2.467	0.728	0.146	53	57	98	102	52	60	0.0127	0.0131	0.0174451	0.0179945	18.02	0.142821	0.160454	0.325155	0.334455	0.467976	0.494909	0.481443	0.463652	0.00124703	0.490714	0.00131929	0.477183	118	70	0.00513152	0.00128288	1.25	0.0135309	0.0135309	0.0147779	0.0148501	0.0134666	0.0134666
LD 125 Map 1	1	2436	2467	2.436	2.467	0.742	0.138	53	57	98	102	52	60	0.0131	0.0133	0.017655	0.0179245	18.02	0.132965	0.147031	0.331733	0.337528	0.464698	0.484559	0.474629						125	70			1.25					0.00993047	0.00993047
	2	2436	2467	2.436	2.467	0.73	0.139	53	57	98	102	52	60	0.0131	0.0133	0.0179452	0.0182192	18.02	0.133929	0.148097	0.324781	0.329961	0.458709	0.478058	0.468384						125	70			1.25					0.00967424	0.00967424
	3	2436	2467	2.436	2.467	0.742	0.143	53	57	98	102	52	60	0.0131	0.0133	0.017655	0.0179245	18.02	0.137783	0.152358	0.329277	0.334267	0.46706	0.486625	0.476842						125	70			1.25					0.00978252	0.00978252
	4	2436	2467	2.436	2.467	0.744	0.148	53	57	98	102	52	60	0.0131	0.0133	0.0176075	0.0178763	18.02	0.1426	0.157686	0.327898	0.332157	0.470498	0.489843	0.480171						125	70			1.25					0.00967234	0.00967234
	5	2436	2467	2.436	2.467	0.749	0.135	53	57	98	102	52	60	0.0131	0.0133	0.01749	0.017757	18.02	0.130075	0.143835	0.336976	0.343518	0.46705	0.487353	0.477202						125	70			1.25					0.0101514	0.0101514
	6	2436	2467	2.436	2.467	0.742	0.149	53	57	98	102	52	60	0.0131	0.0133	0.017655	0.0179245	18.02	0.143564	0.158751	0.32633	0.330353	0.469894	0.489104	0.479499						125	70			1.25					0.00960497	0.00960497
	7	2436	2467	2.436	2.467	0.747	0.159	53	57	98	102	52	60	0.0131	0.0133	0.0175368	0.0178046	18.02	0.153199	0.169405	0.32411	0.326711	0.477309	0.496116	0.486713						125	70			1.25					0.0094035	0.0094035
	8	2436	2467	2.436	2.467	0.738	0.148	53	57	98	102	52	60	0.0131	0.0133	0.0177507	0.0180217	18.02	0.1426	0.157686	0.324667	0.3287	0.467268	0.486386	0.476827						125	70			1.25					0.00955902	0.00955902
	9	2436	2467	2.436	2.467	0.737	0.147	53	57	98	102	52	60	0.0131	0.0133	0.0177748	0.0180461	18.02	0.141637	0.15662	0.32462	0.328776	0.466257	0.485396	0.475827						125	70			1.25					0.00956972	0.00956972
	10	2436	2467	2.436	2.467	0.737	0.148	53	57	98	102	52	60	0.0131	0.0133	0.0177748	0.0180461	18.02	0.1426	0.157686	0.324129	0.328124	0.466729	0.48581	0.476269						125	70			1.25					0.00954013	0.00954013
	11	2436	2467	2.436	2.467	0.732	0.145	53	57	98	102	52	60	0.0131	0.0133	0.0178962	0.0181694	18.02	0.13971	0.154489	0.32291	0.3272	0.46262	0.481689	0.472155						125	70			1.25					0.00953447	0.00953447
	12	2436	2467	2.436	2.467	0.741	0.149	53	57	98	102	52	60	0.0131	0.0133	0.0176788	0.0179487	18.02	0.143564	0.158751	0.325791	0.329776	0.469355	0.488527	0.478941						125	70			1.25					0.00958609	0.00958609
	13	2436	2467	2.436	2.467	0.75	0.147	53	57	98	102	52	60	0.0131	0.0133	0.0174667	0.0177333	18.02	0.141637	0.15662	0.33162	0.336267	0.473257	0.492887	0.483072						125	70			1.25					0.00981525	0.00981525
	14	2436	2467	2.436	2.467	0.757	0.15	53	57	98	102	52	60	0.0131	0.0133	0.0173052	0.0175694	18.02	0.144527	0.159816	0.333915	0.338343	0.478443	0.49816	0.488301						125	70			1.25					0.00985868	0.00985868
LD 125 Map 2	1	2436	2467	2.436	2.467	0.661	0.125	53	57	98	102	52	60	0.0123	0.0127	0.0186082	0.0192133	18.02	0.12613	0.141843	0.308419	0.318804	0.434549	0.460647	0.447598						125	70			1.25					0.013049	0.013049
	2	2436	2467	2.436	2.467	0.661	0.134	53	57	98	102	52	60	0.0123	0.0127	0.0186082	0.0192133	18.02	0.135211	0.152055	0.303789	0.312552	0.439	0.464607	0.451804						125	70			1.25					0.0128032	0.0128032
	3	2436	2467	2.436	2.467	0.67	0.142	53	57	98	102	52	60	0.0123	0.0127	0.0183582	0.0189552	18.02	0.143283	0.161133	0.304749	0.312517	0.448032	0.47365	0.460841						125	70			1.25					0.0128089	0.0128089
	4	2436	2467	2.436	2.467	0.656	0.13	53	57	98	102	52	60	0.0123	0.0127	0.01875	0.0193598	18.02	0.131175	0.147516	0.303028	0.312262	0.434202	0.459778	0.44699						125	70			1.25					0.0127879	0.0127879
	5	2436	2467	2.436	2.467	0.652	0.13	53	57	98	102	52	60	0.0123	0.0127	0.018865	0.0194785	18.02	0.131175	0.147516	0.300772	0.309807	0.431947	0.457324	0.444635						125	70			1.25					0.0126883	0.0126883
	6	2436	2467	2.436	2.467	0.649	0.125	53	57	98	102	52	60	0.0123	0.0127	0.0189522	0.0195686	18.02	0.12613	0.141843	0.301653	0.31144	0.427782	0.453282	0.440532						125	70			1.25					0.0127501	0.0127501
	7	2436	2467	2.436	2.467	0.653	0.132	53	57	98	102	52	60	0.0123	0.0127	0.0188361	0.0194487	18.02	0.133193	0.149786	0.300307	0.309031	0.4335	0.458817	0.446159						125	70			1.25					0.0126586	0.0126586
	8	2436	2467	2.436	2.467	0.653	0.13	53	57	98	102	52	60	0.0123	0.0127	0.0188361	0.0194487	18.02	0.131175	0.147516	0.301336	0.310421	0.432511	0.457937	0.445224						125	70			1.25					0.0127132	0.0127132
	9	2436	2467	2.436	2.467	0.678	0.138	53	57	98	102	52	60	0.0123	0.0127	0.0181416	0.0187316	18.02	0.139247	0.156594	0.311318	0.320205	0.450565	0.476799	0.463682						125	70			1.25					0.0131174	0.0131174
	10	2436	2467	2.436	2.467	0.681	0.138	53	57	98	102	52	60	0.0123	0.0127	0.0180617	0.018649	18.02	0.139247	0.156594	0.313009	0.322046	0.452256	0.47864	0.465448	0.455979	0.00338362	0.478	0.00281605	0.466989	125	70	0.0151648	0.0030955	1.25	0.0110105	0.0110105	0.0143941	0.0138265	0.0131921	0.0131921
LD 140 Map 2	1	2436	2467	2.436	2.467	0.612	0.124	53	57	98	102	52	60	0.011	0.0115	0.0179739	0.0187908	18.02	0.138177	0.157337	0.310657	0.323633	0.448834	0.48097	0.464902						140	70			1.25					0.0160683	0.0160683
	2	2436	2467	2.436	2.467	0.614	0.118	53	57	98	102	52	60	0.011	0.0115	0.0179153	0.0187296	18.02	0.131491	0.149724	0.315311	0.329667	0.446802	0.479391	0.463096						140	70			1.25					0.0162945	0.0162945
	3	2436	2467	2.436	2.467	0.606	0.125	53	57	98	102	52	60	0.011	0.0115	0.0181518	0.0189769	18.02	0.139291	0.158606	0.306353	0.318739	0.445644	0.477345	0.461494						140	70			1.25					0.0158507	0.0158507
	4	2436	2467	2.436	2.467	0.608	0.127	53	57	98	102	52	60	0.011	0.0115	0.0180921	0.0189145	18.02	0.14152	0.161143	0.306462	0.318558	0.447982	0.479702	0.463842						140	70			1.25					0.01586	0.01586
	5	2436	2467	2.436	2.467	0.609	0.119	53	57	98	102	52	60	0.011	0.0115	0.0180624	0.0188834	18.02	0.132605	0.150993	0.311629	0.325459	0.444234	0.476452	0.460343						140	70			1.25					0.0161087	0.0161087
	6	2436	2467	2.436	2.467	0.604	0.128	53	57	98	102	52	60	0.011	0.0115	0.0182119	0.0190397	18.02	0.142634	0.162412	0.303403	0.315036	0.446037	0.477449	0.461743						140	70			1.25					0.0157058	0.0157058
	10	2436	2467	2.436	2.467	0.617	0.128	53	57	98	102	52	60	0.011	0.0115	0.0178282	0.0186386	18.02	0.142634	0.162412	0.311498	0.323957	0.454132	0.486369	0.470251						140	70			1.25					0.0161186	0.0161186
	11	2436	2467	2.436	2.467	0.627	0.132	53	57	98	102	52	60	0.011	0.0115	0.0175439	0.0183413	18.02	0.147091	0.167488	0.315453	0.327712	0.462544	0.4952	0.478872						140	70			1.25					0.0163276	0.0163276
	14	2436	2467	2.436	2.467	0.641	0.134	53	57	98	102	52	60	0.011	0.0115	0.0171607	0.0179407	18.02	0.14932	0.170025	0.323035	0.335765	0.472355	0.505791	0.489073						140	70			1.25					0.0167179	0.0167179
	15	2436	2467	2.436	2.467	0.636	0.144	53	57	98	102	52	60	0.011	0.0115	0.0172956	0.0180818	18.02	0.160463	0.182714	0.31424	0.324566	0.474704	0.507279	0.490992						140	70			1.25					0.0162879	0.0162879
LD 140 Map 1	1	2436	2467	2.436	2.467	0.479	0.092	53	57	98	102	52	60	0.0082	0.0094	0.017119	0.0196242	18.02	0.125421	0.156594	0.300976	0.34506	0.426397	0.501654	0.464025						140	70			1.25					0.0376283	0.0376283
	2	2436	2467	2.436	2.467	0.472	0.09	53	57	98	102	52	60	0.0082	0.0094	0.0173729	0.0199153	18.02	0.122695	0.15319	0.297033	0.3407	0.419728	0.49389	0.456809						140	70			1.25					0.0370811	0.0370811
	3	2436	2467	2.436	2.467	0.487	0.096	53	57	98	102	52	60	0.0082	0.0094	0.0168378	0.0193018	18.02	0.130874	0.163403	0.304291	0.348255	0.435165	0.511658	0.473411						140	70			1.25					0.0382465	0.0382465
	4	2436	2467	2.436	2.467	0.48	0.091	53	57	98	102	52	60	0.0082	0.0094	0.0170833	0.0195833	18.02	0.124058	0.154892	0.302433	0.347022	0.426491	0.501914	0.464202						140	70			1.25					0.0377118	0.0377118
	5	2436	2467	2.436	2.467	0.478	0.096	53	57	98	102	52	60	0.0082	0.0094	0.0171548	0.0196653	18.02	0.130874	0.163403	0.297434	0.339971	0.428308	0.503373	0.465841						140	70			1.25					0.0375324	0.0375324
	6	2436	2467	2.436	2.467	0.495	0.097	53	57	98	102	52	60	0.0082	0.0094	0.0165657	0.0189899	18.02	0.132238	0.165105	0.30969	0.354577	0.441928	0.519682	0.480805						140	70			1.25					0.0388772	0.0388772
	7	2436	2467	2.436	2.467	0.488	0.094	53	57	98	102	52	60	0.0082	0.0094	0.0168033	0.0192623	18.02	0.128148	0.159998	0.306442	0.35126	0.43459	0.511258	0.472924						140	70			1.25					0.0383342	0.0383342
	8	2436	2467	2.436	2.467	0.459	0.089	53	57	98	102	52	60	0.0082	0.0094	0.0178649	0.0204793	18.02	0.121331	0.151488	0.287824	0.329775	0.409156	0.481263	0.445209						140	70			1.25					0.0360537	0.0360537
	9	2436	2467	2.436	2.467	0.474	0.092	53	57	98	102	52	60	0.0082	0.0094	0.0172996	0.0198312	18.02	0.125421	0.156594	0.297167	0.340457	0.422588	0.497051	0.45982						140	70			1.25					0.0372315	0.0372315
	10	2436	2467	2.436	2.467	0.492	0.104	53	57	98	102	52	60	0.0082	0.0094	0.0166667	0.0191057	18.02	0.14178	0.17702	0.30254	0.344521	0.44432	0.521541	0.48293						140	70			1.25					0.0386102	0.0386102
	11	2436	2467	2.436	2.467	0.498	0.097	53	57	98	102	52	60	0.0082	0.0094	0.0164659	0.0188755	18.02	0.132238	0.165105	0.311976	0.357339	0.444213	0.522444	0.483328						140	70			1.25					0.0391153	0.0391153
	14	2436	2467	2.436	2.467	0.493	0.107	53	57	98	102	52	60	0.0082	0.0094	0.0166329	0.0190669	18.02	0.14587	0.182126	0.301217	0.342315	0.447087	0.524441	0.485764						140	70			1.25					0.0386772	0.0386772
	15	2436	2467	2.436	2.467	0.511	0.105	53	57	98	102	52	60	0.0082	0.0094	0.016047	0.0183953	18.02	0.143144	0.178722	0.31632	0.360969	0.459463	0.539691	0.499577						140	70			1.25					0.0401137	0.0401137
	17	2436	2467	2.436	2.467	0.515	0.106	53	57	98	102	52	60	0.0082	0.0094	0.0159223	0.0182524	18.02	0.144507	0.180424	0.318672	0.363609	0.463179	0.544033	0.503606						140	70			1.25					0.040427	0.040427
	20	2436	2467	2.436	2.467	0.511	0.105	53	57	98	102	52	60	0.0082	0.0094	0.016047	0.0183953	18.02	0.143144	0.178722	0.31632	0.360969	0.459463	0.539691	0.499577	0.444214	0.00326525	0.503181	0.0041907	0.473697	140	70	0.0151035	0.00302071	1.25	0.0294837	0.0294837	0.032749	0.0336744	0.0401137	0.0401137
LD 168 Map 1	1	2436	2467	2.436	2.467	0.576	0.121	53	57	98	102	52	60	0.0095	0.0111	0.0164931	0.0192708	18.02	0.139693	0.177772	0.300392	0.348828	0.440085	0.5266	0.483342						168	70			1.25					0.0432575	0.0432575
	2	2436	2467	2.436	2.467	0.57	0.119	53	57	98	102	52	60	0.0095	0.0111	0.0166667	0.0194737	18.02	0.137384	0.174834	0.297698	0.345859	0.435082	0.520693	0.477887						168	70			1.25					0.0428056	0.0428056
	3	2436	2467	2.436	2.467	0.544	0.111	53	57	98	102	52	60	0.0095	0.0111	0.0174632	0.0204044	18.02	0.128148	0.16308	0.285633	0.332397	0.413781	0.495477	0.454629						168	70			1.25					0.0408482	0.0408482
	4	2436	2467	2.436	2.467	0.552	0.115	53	57	98	102	52	60	0.0095	0.0111	0.0172101	0.0201087	18.02	0.132766	0.168957	0.28844	0.335155	0.421205	0.504112	0.462659						168	70			1.25					0.0414533	0.0414533
	5	2436	2467	2.436	2.467	0.563	0.114	53	57	98	102	52	60	0.0095	0.0111	0.0168739	0.0197158	18.02	0.131611	0.167488	0.296125	0.344795	0.427736	0.512283	0.470009						168	70			1.25					0.0422732	0.0422732
	7	2436	2467	2.436	2.467	0.567	0.121	53	57	98	102	52	60	0.0095	0.0111	0.0167549	0.0195767	18.02	0.139693	0.177772	0.294586	0.341677	0.434278	0.519449	0.476863						168	70			1.25					0.0425852	0.0425852
	8	2436	2467	2.436	2.467	0.53	0.112	53	57	98	102	52	60	0.0095	0.0111	0.0179245	0.0209434	18.02	0.129302	0.164549	0.276012	0.320373	0.405314	0.484923	0.445119						168	70			1.25					0.0398042	0.0398042
	10	2436	2467	2.436	2.467	0.536	0.113	53	57	98	102	52	60	0.0095	0.0111	0.0177239	0.020709	18.02	0.130457	0.166018	0.279295	0.324241	0.409751	0.49026	0.450005						168	70			1.25					0.0402543	0.0402543
	14	2436	2467	2.436	2.467	0.498	0.103	53	57	98	102	52	60	0.0095	0.0111	0.0190763	0.0222892	18.02	0.118912	0.151327	0.260664	0.303043	0.379576	0.45437	0.416973						168	70			1.25					0.0373967	0.0373967
LD 168 Map 2	1	2436	2467	2.436	2.467	0.43	0.091	53	57	98	102	52	60	0.0096	0.01	0.0223256	0.0232558	18.02	0.116614	0.132304	0.248481	0.2571	0.365095	0.389404	0.37725						168	70			1.25					0.0121544	0.0121544
	9	2436	2467	2.436	2.467	0.484	0.102	53	57	98	102	52	60	0.0096	0.01	0.0198347	0.0206612	18.02	0.130711	0.148296	0.279965	0.289768	0.410676	0.438065	0.42437						168	70			1.25					0.0136946	0.0136946
	11	2436	2467	2.436	2.467	0.507	0.104	53	57	98	102	52	60	0.0096	0.01	0.0189349	0.0197239	18.02	0.133274	0.151204	0.295129	0.306073	0.428403	0.457277	0.44284						168	70			1.25					0.0144371	0.0144371
	12	2436	2467	2.436	2.467	0.524	0.114	53	57	98	102	52	60	0.0096	0.01	0.0183206	0.019084	18.02	0.146088	0.165743	0.30077	0.310538	0.446859	0.476281	0.46157						168	70			1.25					0.0147114	0.0147114
	13	2436	2467	2.436	2.467	0.495	0.098	53	57	98	102	52	60	0.0096	0.01	0.0193939	0.020202	18.02	0.125585	0.142481	0.290456	0.301978	0.41604	0.444459	0.43025						168	70			1.25					0.0142093	0.0142093
	14	2436	2467	2.436	2.467	0.496	0.098	53	57	98	102	52	60	0.0096	0.01	0.0193548	0.0201613	18.02	0.125585	0.142481	0.291172	0.302764	0.416756	0.445245	0.431001						168	70			1.25					0.0142444	0.0142444
	15	2436	2467	2.436	2.467	0.492	0.1	53	57	98	102	52	60	0.0096	0.01	0.0195122	0.0203252	18.02	0.128148	0.145389	0.287001	0.297839	0.415148	0.443228	0.429188						168	70			1.25					0.0140397	0.0140397
	16	2436	2467	2.436	2.467	0.512	0.106	53	57	98	102	52	60	0.0096	0.01	0.01875	0.0195312	18.02	0.135837	0.154112	0.297403	0.308224	0.43324	0.462336	0.447788						168	70			1.25					0.014548	0.014548
	17	2436	2467	2.436	2.467	0.502	0.105	53	57	98	102	52	60	0.0096	0.01	0.0191235	0.0199203	18.02	0.134555	0.152658	0.290895	0.301251	0.42545	0.453909	0.43968						168	70			1.25					0.0142294	0.0142294
	18	2436	2467	2.436	2.467	0.482	0.097	53	57	98	102	52	60	0.0096	0.01	0.019917	0.0207469	18.02	0.124303	0.141027	0.281799	0.292647	0.406103	0.433673	0.419888						168	70			1.25					0.0137855	0.0137855
	19	2436	2467	2.436	2.467	0.468	0.094	53	57	98	102	52	60	0.0096	0.01	0.0205128	0.0213675	18.02	0.120459	0.136665	0.273734	0.284309	0.394192	0.420974	0.407583						168	70			1.25					0.0133909	0.0133909
	24	2436	2467	2.436	2.467	0.523	0.108	53	57	98	102	52	60	0.0096	0.01	0.0183556	0.0191205	18.02	0.1384	0.15702	0.303974	0.315093	0.442373	0.472112	0.457243						168	70			1.25					0.0148695	0.0148695
	25	2436	2467	2.436	2.467	0.523	0.11	53	57	98	102	52	60	0.0096	0.01	0.0183556	0.0191205	18.02	0.140962	0.159927	0.302667	0.313312	0.44363	0.47324	0.458435						168	70			1.25					0.0148051	0.0148051
LD 168 Line 1	2	2436	2467	2.436	2.467	0.563	0.119	53	57	98	102	52	60	0.01	0.0104	0.017762	0.0184725	18.02	0.146631	0.166092	0.312916	0.323283	0.459546	0.489375	0.47446						168	70			1.25					0.0149142	0.0149142
	3	2436	2467	2.436	2.467	0.577	0.121	53	57	98	102	52	60	0.01	0.0104	0.017331	0.0180243	18.02	0.149095	0.168883	0.321299	0.332141	0.470394	0.501025	0.485709						168	70			1.25					0.0153151	0.0153151
	4	2436	2467	2.436	2.467	0.57	0.122	53	57	98	102	52	60	0.01	0.0104	0.0175439	0.0182456	18.02	0.150327	0.170279	0.315851	0.326003	0.466178	0.496282	0.48123						168	70			1.25					0.0150518	0.0150518
	5	2436	2467	2.436	2.467	0.587	0.119	53	57	98	102	52	60	0.01	0.0104	0.0170358	0.0177172	18.02	0.146631	0.166092	0.329442	0.341399	0.476072	0.507491	0.491781						168	70			1.25					0.0157092	0.0157092
	6	2436	2467	2.436	2.467	0.593	0.122	53	57	98	102	52	60	0.01	0.0104	0.0168634	0.0175379	18.02	0.150327	0.170279	0.331688	0.343364	0.482016	0.513643	0.497829						168	70			1.25					0.0158138	0.0158138
	7	2436	2467	2.436	2.467	0.583	0.122	53	57	98	102	52	60	0.01	0.0104	0.0171527	0.0178388	18.02	0.150327	0.170279	0.324803	0.335816	0.47513	0.506095	0.490612						168	70			1.25					0.0154825	0.0154825
	8	2436	2467	2.436	2.467	0.55	0.113	53	57	98	102	52	60	0.01	0.0104	0.0181818	0.0189091	18.02	0.139237	0.157718	0.307733	0.318597	0.446971	0.476314	0.461643						168	70			1.25					0.0146719	0.0146719
	9	2436	2467	2.436	2.467	0.545	0.114	53	57	98	102	52	60	0.01	0.0104	0.0183486	0.0190826	18.02	0.14047	0.159113	0.303662	0.313968	0.444132	0.473081	0.458607						168	70			1.25					0.0144749	0.0144749
	10	2436	2467	2.436	2.467	0.555	0.114	53	57	98	102	52	60	0.01	0.0104	0.018018	0.0187387	18.02	0.14047	0.159113	0.310548	0.321517	0.451018	0.48063	0.465824						168	70			1.25					0.0148062	0.0148062
	11	2436	2467	2.436	2.467	0.546	0.118	53	57	98	102	52	60	0.01	0.0104	0.018315	0.0190476	18.02	0.145398	0.164696	0.301838	0.311305	0.447236	0.476001	0.461619						168	70			1.25					0.0143824	0.0143824
	22	2436	2467	2.436	2.467	0.53	0.114	53	57	98	102	52	60	0.01	0.0104	0.0188679	0.0196226	18.02	0.14047	0.159113	0.293334	0.302646	0.433803	0.461759	0.447781						168	70			1.25					0.0139779	0.0139779
	23	2436	2467	2.436	2.467	0.527	0.108	53	57	98	102	52	60	0.01	0.0104	0.0189753	0.0197343	18.02	0.133076	0.150739	0.295037	0.305508	0.428113	0.456247	0.44218						168	70			1.25					0.014067	0.014067
	24	2436	2467	2.436	2.467	0.522	0.102	53	57	98	102	52	60	0.01	0.0104	0.0191571	0.0199234	18.02	0.125683	0.142365	0.295363	0.306861	0.421046	0.449226	0.435136						168	70			1.25					0.0140898	0.0140898
	25	2436	2467	2.436	2.467	0.518	0.096	53	57	98	102	52	60	0.01	0.0104	0.019305	0.0200772	18.02	0.11829	0.13399	0.296378	0.308969	0.414668	0.442959	0.428814						168	70			1.25					0.0141457	0.0141457
	26	2436	2467	2.436	2.467	0.529	0.105	53	57	98	102	52	60	0.01	0.0104	0.0189036	0.0196597	18.02	0.12938	0.146552	0.298299	0.309582	0.427678	0.456133	0.441906						168	70			1.25					0.0142275	0.0142275
	27	2436	2467	2.436	2.467	0.51	0.106	53	57	98	102	52	60	0.01	0.0104	0.0196078	0.0203922	18.02	0.130612	0.147947	0.284587	0.294385	0.415199	0.442333	0.428766						168	70			1.25					0.0135666	0.0135666
	28	2436	2467	2.436	2.467	0.516	0.103	53	57	98	102	52	60	0.01	0.0104	0.0193798	0.020155	18.02	0.126916	0.14376	0.290603	0.301478	0.417519	0.445238	0.431378						168	70			1.25					0.0138596	0.0138596
	29	2436	2467	2.436	2.467	0.503	0.093	53	57	98	102	52	60	0.01	0.0104	0.0198807	0.0206759	18.02	0.114594	0.129803	0.287934	0.30021	0.402527	0.430013	0.41627						168	70			1.25					0.013743	0.013743
	30	2436	2467	2.436	2.467	0.502	0.096	53	57	98	102	52	60	0.01	0.0104	0.0199203	0.0207171	18.02	0.11829	0.13399	0.285361	0.296892	0.403651	0.430882	0.417266						168	70			1.25					0.0136156	0.0136156
	31	2436	2467	2.436	2.467	0.509	0.094	53	57	98	102	52	60	0.01	0.0104	0.0196464	0.0204322	18.02	0.115826	0.131199	0.291437	0.303885	0.407263	0.435083	0.421173						168	70			1.25					0.0139104	0.0139104
	32	2436	2467	2.436	2.467	0.521	0.104	53	57	98	102	52	60	0.01	0.0104	0.0191939	0.0199616	18.02	0.128148	0.145156	0.293418	0.304397	0.421566	0.449553	0.43556						168	70			1.25					0.0139938	0.0139938
	33	2436	2467	2.436	2.467	0.517	0.112	53	57	98	102	52	60	0.01	0.0104	0.0193424	0.0201161	18.02	0.138005	0.156322	0.285638	0.294542	0.423644	0.450864	0.437254						168	70			1.25					0.0136101	0.0136101
	34	2436	2467	2.436	2.467	0.499	0.105	53	57	98	102	52	60	0.01	0.0104	0.0200401	0.0208417	18.02	0.12938	0.146552	0.277641	0.286937	0.407021	0.433488	0.420255	0.427848	0.00367603	0.467157	0.00462667	0.447503	168	70	0.0258089	0.00384736	1.25	0.0196547	0.0196547	0.0233307	0.0242813	0.0132336	0.0132336
LD 193 Map 2	1	2436	2467	2.436	2.467	0.502	0.095	53	57	98	102	52	60	0.0107	0.0122	0.0213147	0.0243028	18.02	0.0997871	0.12392	0.243794	0.278268	0.343581	0.402188	0.372884						193	70			1.25					0.0293034	0.0293034
	2	2436	2467	2.436	2.467	0.498	0.093	53	57	98	102	52	60	0.0107	0.0122	0.0214859	0.024498	18.02	0.0976864	0.121311	0.242517	0.277043	0.340203	0.398354	0.369279						193	70			1.25					0.0290756	0.0290756
	3	2436	2467	2.436	2.467	0.485	0.094	53	57	98	102	52	60	0.0107	0.0122	0.0220619	0.0251546	18.02	0.0987367	0.122616	0.23435	0.267074	0.333087	0.389689	0.361388						193	70			1.25					0.028301	0.028301
	4	2436	2467	2.436	2.467	0.54	0.108	53	57	98	102	52	60	0.0107	0.0122	0.0198148	0.0225926	18.02	0.113442	0.140877	0.259138	0.294693	0.37258	0.43557	0.404075						193	70			1.25					0.0314952	0.0314952
	5	2436	2467	2.436	2.467	0.529	0.11	53	57	98	102	52	60	0.0107	0.0122	0.0202268	0.0230624	18.02	0.115543	0.143486	0.25161	0.285335	0.367153	0.428822	0.397987						193	70			1.25					0.0308345	0.0308345
	6	2436	2467	2.436	2.467	0.52	0.109	53	57	98	102	52	60	0.0107	0.0122	0.0205769	0.0234615	18.02	0.114493	0.142182	0.246862	0.279785	0.361355	0.421967	0.391661						193	70			1.25					0.0303059	0.0303059
	7	2436	2467	2.436	2.467	0.526	0.109	53	57	98	102	52	60	0.0107	0.0122	0.0203422	0.0231939	18.02	0.114493	0.142182	0.250384	0.284018	0.364877	0.4262	0.395538						193	70			1.25					0.0306614	0.0306614
	8	2436	2467	2.436	2.467	0.528	0.113	53	57	98	102	52	60	0.0107	0.0122	0.0202652	0.0231061	18.02	0.118694	0.1474	0.249416	0.282234	0.368111	0.429634	0.398872						193	70			1.25					0.0307616	0.0307616
	9	2436	2467	2.436	2.467	0.531	0.11	53	57	98	102	52	60	0.0107	0.0122	0.0201507	0.0229755	18.02	0.115543	0.143486	0.252784	0.286746	0.368327	0.430233	0.39928						193	70			1.25					0.030953	0.030953
	10	2436	2467	2.436	2.467	0.53	0.112	53	57	98	102	52	60	0.0107	0.0122	0.0201887	0.0230189	18.02	0.117644	0.146095	0.251126	0.284444	0.36877	0.430539	0.399654						193	70			1.25					0.0308846	0.0308846
	11	2436	2467	2.436	2.467	0.507	0.085	53	57	98	102	52	60	0.0107	0.0122	0.0211045	0.0240631	18.02	0.0892832	0.110876	0.252084	0.289781	0.341367	0.400657	0.371012						193	70			1.25					0.0296451	0.0296451
	12	2436	2467	2.436	2.467	0.492	0.091	53	57	98	102	52	60	0.0107	0.0122	0.021748	0.0247967	18.02	0.0955856	0.118702	0.240066	0.274408	0.335651	0.39311	0.364381						193	70			1.25					0.0287293	0.0287293
	13	2436	2467	2.436	2.467	0.498	0.097	53	57	98	102	52	60	0.0107	0.0122	0.0214859	0.024498	18.02	0.101888	0.126529	0.240375	0.273849	0.342263	0.400377	0.37132						193	70			1.25					0.0290574	0.0290574
LD 193 Map 3	1	2436	2467	2.436	2.467	0.615	0.122	53	57	98	102	52	60	0.013	0.015	0.0211382	0.0243902	18.02	0.104227	0.130984	0.240474	0.2769	0.344701	0.407884	0.376292						193	70			1.25					0.0315918	0.0315918
	2	2436	2467	2.436	2.467	0.611	0.125	53	57	98	102	52	60	0.013	0.015	0.0212766	0.0245499	18.02	0.10679	0.134205	0.237257	0.272606	0.344047	0.406811	0.375429						193	70			1.25					0.0313817	0.0313817
	3	2436	2467	2.436	2.467	0.602	0.13	53	57	98	102	52	60	0.013	0.015	0.0215947	0.0249169	18.02	0.111061	0.139573	0.230783	0.264093	0.341844	0.403666	0.372755						193	70			1.25					0.030911	0.030911
	5	2436	2467	2.436	2.467	0.601	0.123	53	57	98	102	52	60	0.013	0.015	0.0216306	0.0249584	18.02	0.105081	0.132058	0.233354	0.268114	0.338436	0.400172	0.369304						193	70			1.25					0.030868	0.030868
	14	2436	2467	2.436	2.467	0.625	0.121	53	57	98	102	52	60	0.013	0.015	0.0208	0.024	18.02	0.103372	0.12991	0.245683	0.283364	0.349056	0.413274	0.381165						193	70			1.25					0.0321092	0.0321092
	15	2436	2467	2.436	2.467	0.624	0.122	53	57	98	102	52	60	0.013	0.015	0.0208333	0.0240385	18.02	0.104227	0.130984	0.24477	0.282126	0.348997	0.41311	0.381054						193	70			1.25					0.0320564	0.0320564
	16	2436	2467	2.436	2.467	0.614	0.121	53	57	98	102	52	60	0.013	0.015	0.0211726	0.02443	18.02	0.103372	0.12991	0.240432	0.276977	0.343804	0.406887	0.375346						193	70			1.25					0.0315415	0.0315415
	18	2436	2467	2.436	2.467	0.622	0.127	53	57	98	102	52	60	0.013	0.015	0.0209003	0.0241158	18.02	0.108498	0.136352	0.241638	0.277678	0.350136	0.41403	0.382083						193	70			1.25					0.031947	0.031947
	19	2436	2467	2.436	2.467	0.609	0.126	53	57	98	102	52	60	0.013	0.015	0.0213465	0.0246305	18.02	0.107644	0.135279	0.235867	0.270787	0.343511	0.406066	0.374788						193	70			1.25					0.0312772	0.0312772
	20	2436	2467	2.436	2.467	0.613	0.127	53	57	98	102	52	60	0.013	0.015	0.0212072	0.0244698	18.02	0.108498	0.136352	0.237341	0.272452	0.34584	0.408804	0.377322						193	70			1.25					0.0314824	0.0314824
	21	2436	2467	2.436	2.467	0.613	0.126	53	57	98	102	52	60	0.013	0.015	0.0212072	0.0244698	18.02	0.107644	0.135279	0.237777	0.27311	0.345421	0.408388	0.376905						193	70			1.25					0.0314837	0.0314837
	23	2436	2467	2.436	2.467	0.63	0.124	53	57	98	102	52	60	0.013	0.015	0.0206349	0.0238095	18.02	0.105935	0.133131	0.246764	0.284295	0.352699	0.417426	0.385063						193	70			1.25					0.0323636	0.0323636
	24	2436	2467	2.436	2.467	0.639	0.127	53	57	98	102	52	60	0.013	0.015	0.0203443	0.0234742	18.02	0.108498	0.136352	0.249754	0.287549	0.358252	0.423901	0.391077						193	70			1.25					0.0328244	0.0328244
	25	2436	2467	2.436	2.467	0.605	0.131	53	57	98	102	52	60	0.013	0.015	0.0214876	0.0247934	18.02	0.111916	0.140647	0.23178	0.265178	0.343695	0.405825	0.37476						193	70			1.25					0.0310646	0.0310646
	34	2436	2467	2.436	2.467	0.609	0.117	53	57	98	102	52	60	0.013	0.015	0.0213465	0.0246305	18.02	0.0999552	0.125616	0.239787	0.276703	0.339742	0.402319	0.37103	0.349911	0.00216349	0.411639	0.00234902	0.380775	193	70	0.0118948	0.00224791	1.25	0.0308642	0.0308642	0.0330277	0.0332133	0.0312883	0.0312883
LD 222 Map 1	1	2436	2467	2.436	2.467	0.357	0.066	53	57	98	102	52	60	0.0075	0.0085	0.0210084	0.0238095	18.02	0.0995029	0.122824	0.250043	0.284102	0.349546	0.406927	0.378236						222	70			1.25					0.0286903	0.0286903
	2	2436	2467	2.436	2.467	0.355	0.069	53	57	98	102	52	60	0.0075	0.0085	0.0211268	0.0239437	18.02	0.104026	0.128407	0.246052	0.278671	0.350078	0.407079	0.378578						222	70			1.25					0.0285002	0.0285002
	3	2436	2467	2.436	2.467	0.35	0.071	53	57	98	102	52	60	0.0075	0.0085	0.0214286	0.0242857	18.02	0.107041	0.132129	0.240303	0.27136	0.347344	0.40349	0.375417						222	70			1.25					0.0280729	0.0280729
	4	2436	2467	2.436	2.467	0.348	0.068	53	57	98	102	52	60	0.0075	0.0085	0.0215517	0.0244253	18.02	0.102518	0.126546	0.240924	0.272766	0.343442	0.399312	0.371377						222	70			1.25					0.0279351	0.0279351
	5	2436	2467	2.436	2.467	0.353	0.066	53	57	98	102	52	60	0.0075	0.0085	0.0212465	0.0240793	18.02	0.0995029	0.122824	0.246673	0.280077	0.346176	0.402901	0.374539						222	70			1.25					0.0283624	0.0283624
	6	2436	2467	2.436	2.467	0.347	0.066	53	57	98	102	52	60	0.0075	0.0085	0.0216138	0.0244957	18.02	0.0995029	0.122824	0.241618	0.274038	0.341121	0.396862	0.368992						222	70			1.25					0.0278705	0.0278705
	7	2436	2467	2.436	2.467	0.347	0.065	53	57	98	102	52	60	0.0075	0.0085	0.0216138	0.0244957	18.02	0.0979953	0.120963	0.242387	0.275177	0.340382	0.396141	0.368261						222	70			1.25					0.0278793	0.0278793
	8	2436	2467	2.436	2.467	0.357	0.068	53	57	98	102	52	60	0.0075	0.0085	0.0210084	0.0238095	18.02	0.102518	0.126546	0.248506	0.281824	0.351024	0.40837	0.379697						222	70			1.25					0.0286729	0.0286729
	9	2436	2467	2.436	2.467	0.352	0.068	53	57	98	102	52	60	0.0075	0.0085	0.0213068	0.0241477	18.02	0.102518	0.126546	0.244294	0.276791	0.346812	0.403338	0.375075						222	70			1.25					0.028263	0.028263
	10	2436	2467	2.436	2.467	0.349	0.064	53	57	98	102	52	60	0.0075	0.0085	0.02149	0.0243553	18.02	0.0964877	0.119102	0.24484	0.27833	0.341328	0.397432	0.36938						222	70			1.25					0.0280519	0.0280519
	11	2436	2467	2.436	2.467	0.344	0.067	53	57	98	102	52	60	0.0075	0.0085	0.0218023	0.0247093	18.02	0.101011	0.124685	0.238322	0.269879	0.339333	0.394565	0.366949						222	70			1.25					0.0276159	0.0276159
	12	2436	2467	2.436	2.467	0.359	0.066	53	57	98	102	52	60	0.0075	0.0085	0.0208914	0.0236769	18.02	0.0995029	0.122824	0.251728	0.286115	0.351231	0.40894	0.380085						222	70			1.25					0.0288543	0.0288543
	13	2436	2467	2.436	2.467	0.356	0.067	53	57	98	102	52	60	0.0075	0.0085	0.0210674	0.0238764	18.02	0.101011	0.124685	0.248432	0.281957	0.349443	0.406642	0.378042						222	70			1.25					0.0285996	0.0285996
LD 222 Map 2	2	2436	2467	2.436	2.467	0.352	0.068	53	57	98	102	52	60	0.0076	0.0079	0.0215909	0.0224432	18.02	0.110304	0.124881	0.262847	0.273149	0.373152	0.398031	0.385591						222	70			1.25					0.0124394	0.0124394
	3	2436	2467	2.436	2.467	0.357	0.068	53	57	98	102	52	60	0.0076	0.0079	0.0212885	0.0221289	18.02	0.110304	0.124881	0.26738	0.278115	0.377684	0.402997	0.39034						222	70			1.25					0.0126562	0.0126562
	4	2436	2467	2.436	2.467	0.351	0.065	53	57	98	102	52	60	0.0076	0.0079	0.0216524	0.0225071	18.02	0.105438	0.119372	0.264422	0.275529	0.36986	0.394901	0.38238						222	70			1.25					0.0125206	0.0125206
	5	2436	2467	2.436	2.467	0.355	0.066	53	57	98	102	52	60	0.0076	0.0079	0.0214085	0.0222535	18.02	0.10706	0.121208	0.267221	0.278378	0.374281	0.399586	0.386933						222	70			1.25					0.0126525	0.0126525
	6	2436	2467	2.436	2.467	0.353	0.066	53	57	98	102	52	60	0.0076	0.0079	0.0215297	0.0223796	18.02	0.10706	0.121208	0.265408	0.276391	0.372468	0.3976	0.385034						222	70			1.25					0.0125658	0.0125658
	7	2436	2467	2.436	2.467	0.351	0.068	53	57	98	102	52	60	0.0076	0.0079	0.0216524	0.0225071	18.02	0.110304	0.124881	0.261941	0.272156	0.372245	0.397037	0.384641						222	70			1.25					0.012396	0.012396
	8	2436	2467	2.436	2.467	0.345	0.069	53	57	98	102	52	60	0.0076	0.0079	0.022029	0.0228986	18.02	0.111926	0.126718	0.255675	0.265073	0.367602	0.39179	0.379696						222	70			1.25					0.0120943	0.0120943
	9	2436	2467	2.436	2.467	0.357	0.067	53	57	98	102	52	60	0.0076	0.0079	0.0212885	0.0221289	18.02	0.108682	0.123045	0.268207	0.27924	0.376889	0.402285	0.389587						222	70			1.25					0.0126977	0.0126977
	10	2436	2467	2.436	2.467	0.353	0.067	53	57	98	102	52	60	0.0076	0.0079	0.0215297	0.0223796	18.02	0.108682	0.123045	0.264581	0.275267	0.373263	0.398312	0.385787						222	70			1.25					0.0125243	0.0125243
	11	2436	2467	2.436	2.467	0.352	0.069	53	57	98	102	52	60	0.0076	0.0079	0.0215909	0.0224432	18.02	0.111926	0.126718	0.262021	0.272025	0.373947	0.398743	0.386345						222	70			1.25					0.0123979	0.0123979
	12	2436	2467	2.436	2.467	0.362	0.068	53	57	98	102	52	60	0.0076	0.0079	0.0209945	0.0218232	18.02	0.110304	0.124881	0.271912	0.283081	0.382217	0.407963	0.39509						222	70			1.25					0.012873	0.012873
	13	2436	2467	2.436	2.467	0.358	0.07	53	57	98	102	52	60	0.0076	0.0079	0.0212291	0.022067	18.02	0.113549	0.128554	0.266632	0.27686	0.380181	0.405414	0.392798						222	70			1.25					0.0126165	0.0126165
	14	2436	2467	2.436	2.467	0.355	0.068	53	57	98	102	52	60	0.0076	0.0079	0.0214085	0.0222535	18.02	0.110304	0.124881	0.265567	0.276129	0.375871	0.40101	0.388441						222	70			1.25					0.0125695	0.0125695
	16	2436	2467	2.436	2.467	0.351	0.069	53	57	98	102	52	60	0.0076	0.0079	0.0216524	0.0225071	18.02	0.111926	0.126718	0.261114	0.271032	0.373041	0.39775	0.385395						222	70			1.25					0.0123545	0.0123545
	17	2436	2467	2.436	2.467	0.358	0.07	53	57	98	102	52	60	0.0076	0.0079	0.0212291	0.022067	18.02	0.113549	0.128554	0.266632	0.27686	0.380181	0.405414	0.392798						222	70			1.25					0.0126165	0.0126165
	18	2436	2467	2.436	2.467	0.36	0.074	53	57	98	102	52	60	0.0076	0.0079	0.0211111	0.0219444	18.02	0.120037	0.1359	0.265138	0.274349	0.385175	0.410249	0.397712						222	70			1.25					0.0125371	0.0125371
	19	2436	2467	2.436	2.467	0.36	0.074	53	57	98	102	52	60	0.0076	0.0079	0.0211111	0.0219444	18.02	0.120037	0.1359	0.265138	0.274349	0.385175	0.410249	0.397712						222	70			1.25					0.0125371	0.0125371
	20	2436	2467	2.436	2.467	0.347	0.072	53	57	98	102	52	60	0.0076	0.0079	0.021902	0.0227666	18.02	0.116793	0.132227	0.255007	0.263686	0.3718	0.395913	0.383857						222	70			1.25					0.0120565	0.0120565
	21	2436	2467	2.436	2.467	0.358	0.072	53	57	98	102	52	60	0.0076	0.0079	0.0212291	0.022067	18.02	0.116793	0.132227	0.264979	0.274611	0.381771	0.406838	0.394305						222	70			1.25					0.0125335	0.0125335
	22	2436	2467	2.436	2.467	0.359	0.073	53	57	98	102	52	60	0.0076	0.0079	0.0211699	0.0220056	18.02	0.118415	0.134064	0.265058	0.27448	0.383473	0.408544	0.396008						222	70			1.25					0.0125353	0.0125353
	23	2436	2467	2.436	2.467	0.369	0.074	53	57	98	102	52	60	0.0076	0.0079	0.0205962	0.0214092	18.02	0.120037	0.1359	0.273296	0.283288	0.393333	0.419188	0.40626	0.36532	0.00281794	0.402406	0.00101761	0.383863	222	70	0.00960779	0.00164772	1.25	0.0185432	0.0185432	0.0213612	0.0195608	0.0129274	0.0129274
LD 234 Map 1	1	2436	2467	2.436	2.467	0.44	0.095	53	57	98	102	52	60	0.0095	0.0102	0.0215909	0.0231818	18.02	0.119353	0.139573	0.248068	0.264154	0.367421	0.403727	0.385574						234	70			1.25					0.0181534	0.0181534
	2	2436	2467	2.436	2.467	0.458	0.089	53	57	98	102	52	60	0.0095	0.0102	0.0207424	0.0222707	18.02	0.111815	0.130758	0.264548	0.283854	0.376363	0.414611	0.395487						234	70			1.25					0.0191242	0.0191242
	3	2436	2467	2.436	2.467	0.475	0.097	53	57	98	102	52	60	0.0095	0.0102	0.02	0.0214737	18.02	0.121866	0.142511	0.271359	0.290165	0.393225	0.432677	0.412951						234	70			1.25					0.0197257	0.0197257
	4	2436	2467	2.436	2.467	0.461	0.087	53	57	98	102	52	60	0.0095	0.0102	0.0206074	0.0221258	18.02	0.109302	0.12782	0.267935	0.288036	0.377238	0.415856	0.396547						234	70			1.25					0.0193091	0.0193091
	5	2436	2467	2.436	2.467	0.475	0.094	53	57	98	102	52	60	0.0095	0.0102	0.02	0.0214737	18.02	0.118097	0.138104	0.273281	0.292864	0.391378	0.430967	0.411173						234	70			1.25					0.0197949	0.0197949
	6	2436	2467	2.436	2.467	0.469	0.095	53	57	98	102	52	60	0.0095	0.0102	0.0202559	0.0217484	18.02	0.119353	0.139573	0.268428	0.287197	0.387781	0.42677	0.407275						234	70			1.25					0.0194944	0.0194944
	7	2436	2467	2.436	2.467	0.456	0.092	53	57	98	102	52	60	0.0095	0.0102	0.0208333	0.0223684	18.02	0.115584	0.135165	0.261222	0.279566	0.376806	0.414731	0.395769						234	70			1.25					0.0189625	0.0189625
	8	2436	2467	2.436	2.467	0.471	0.087	53	57	98	102	52	60	0.0095	0.0102	0.0201699	0.0216561	18.02	0.109302	0.12782	0.274956	0.295982	0.384258	0.423801	0.40403						234	70			1.25					0.0197715	0.0197715
	9	2436	2467	2.436	2.467	0.468	0.087	53	57	98	102	52	60	0.0095	0.0102	0.0202991	0.0217949	18.02	0.109302	0.12782	0.27285	0.293598	0.382152	0.421418	0.401785						234	70			1.25					0.0196328	0.0196328
	10	2436	2467	2.436	2.467	0.462	0.087	53	57	98	102	52	60	0.0095	0.0102	0.0205628	0.0220779	18.02	0.109302	0.12782	0.268637	0.288831	0.37794	0.41665	0.397295	0.381456	0.00249444	0.420121	0.0027751	0.400789	234	70	0.0083287	0.00263377	1.25	0.0193324	0.0193324	0.0218268	0.0221075	0.0193554	0.0193554
LD 260 Map 2	1	2436	2467	2.436	2.467	0.902	0.2	53	57	98	102	52	60	0.013	0.0135	0.0144124	0.0149667	18.02	0.189848	0.214728	0.381688	0.392273	0.571537	0.607	0.589269						260	70			1.25					0.0177318	0.0177318
	2	2436	2467	2.436	2.467	0.931	0.201	53	57	98	102	52	60	0.013	0.0135	0.0139635	0.0145005	18.02	0.190798	0.215801	0.396588	0.408454	0.587385	0.624255	0.60582						260	70			1.25					0.0184349	0.0184349
	3	2436	2467	2.436	2.467	0.853	0.177	53	57	98	102	52	60	0.013	0.0135	0.0152403	0.0158265	18.02	0.168016	0.190034	0.366826	0.37894	0.534842	0.568974	0.551908						260	70			1.25					0.0170659	0.0170659
	4	2436	2467	2.436	2.467	0.841	0.179	53	57	98	102	52	60	0.013	0.0135	0.0154578	0.0160523	18.02	0.169914	0.192181	0.359493	0.370657	0.529407	0.562839	0.546123						260	70			1.25					0.0167158	0.0167158
	5	2436	2467	2.436	2.467	0.841	0.172	53	57	98	102	52	60	0.013	0.0135	0.0154578	0.0160523	18.02	0.16327	0.184666	0.36288	0.375259	0.52615	0.559925	0.543037						260	70			1.25					0.0168873	0.0168873
	6	2436	2467	2.436	2.467	0.826	0.184	53	57	98	102	52	60	0.013	0.0135	0.0157385	0.0163438	18.02	0.174661	0.19755	0.349116	0.358661	0.523777	0.556211	0.539994						260	70			1.25					0.0162169	0.0162169
	7	2436	2467	2.436	2.467	0.865	0.172	53	57	98	102	52	60	0.013	0.0135	0.0150289	0.0156069	18.02	0.16327	0.184666	0.375611	0.389194	0.538881	0.57386	0.556371						260	70			1.25					0.0174895	0.0174895
	8	2436	2467	2.436	2.467	0.848	0.182	53	57	98	102	52	60	0.013	0.0135	0.0153302	0.0159198	18.02	0.172762	0.195402	0.361754	0.37275	0.534516	0.568152	0.551334						260	70			1.25					0.0168179	0.0168179
	9	2436	2467	2.436	2.467	0.834	0.187	53	57	98	102	52	60	0.013	0.0135	0.0155875	0.0161871	18.02	0.177508	0.20077	0.351908	0.361334	0.529417	0.562105	0.545761						260	70			1.25					0.0163441	0.0163441
	10	2436	2467	2.436	2.467	0.829	0.182	53	57	98	102	52	60	0.013	0.0135	0.0156815	0.0162847	18.02	0.172762	0.195402	0.351676	0.361718	0.524438	0.55712	0.540779						260	70			1.25					0.0163412	0.0163412
	11	2436	2467	2.436	2.467	0.829	0.182	53	57	98	102	52	60	0.013	0.0135	0.0156815	0.0162847	18.02	0.172762	0.195402	0.351676	0.361718	0.524438	0.55712	0.540779						260	70			1.25					0.0163412	0.0163412
LD 260 Map 1	1	2436	2467	2.436	2.467	0.536	0.12	53	57	98	102	52	60	0.0088	0.0097	0.0164179	0.018097	18.02	0.158533	0.190327	0.314891	0.343236	0.473424	0.533563	0.503493						260	70			1.25					0.0300695	0.0300695
	2	2436	2467	2.436	2.467	0.541	0.111	53	57	98	102	52	60	0.0088	0.0097	0.0162662	0.0179298	18.02	0.146643	0.176052	0.324643	0.356264	0.471287	0.532317	0.501802						260	70			1.25					0.030515	0.030515
	3	2436	2467	2.436	2.467	0.537	0.12	53	57	98	102	52	60	0.0088	0.0097	0.0163873	0.0180633	18.02	0.158533	0.190327	0.315629	0.344094	0.474162	0.53442	0.504291						260	70			1.25					0.0301293	0.0301293
	4	2436	2467	2.436	2.467	0.495	0.112	53	57	98	102	52	60	0.0088	0.0097	0.0177778	0.019596	18.02	0.147964	0.177638	0.29001	0.315836	0.437974	0.493474	0.465724						260	70			1.25					0.0277502	0.0277502
	5	2436	2467	2.436	2.467	0.501	0.112	53	57	98	102	52	60	0.0088	0.0097	0.0175649	0.0193613	18.02	0.147964	0.177638	0.294439	0.320982	0.442404	0.498621	0.470512						260	70			1.25					0.0281087	0.0281087
	6	2436	2467	2.436	2.467	0.521	0.111	53	57	98	102	52	60	0.0088	0.0097	0.0168906	0.018618	18.02	0.146643	0.176052	0.309878	0.339109	0.456521	0.515161	0.485841						260	70			1.25					0.02932	0.02932
	7	2436	2467	2.436	2.467	0.522	0.118	53	57	98	102	52	60	0.0088	0.0097	0.0168582	0.0185824	18.02	0.155891	0.187155	0.305902	0.333169	0.461793	0.520324	0.491058						260	70			1.25					0.0292656	0.0292656
	8	2436	2467	2.436	2.467	0.528	0.107	53	57	98	102	52	60	0.0088	0.0097	0.0166667	0.0183712	18.02	0.141359	0.169708	0.31774	0.348997	0.459099	0.518706	0.488902						260	70			1.25					0.0298034	0.0298034
	9	2436	2467	2.436	2.467	0.528	0.118	53	57	98	102	52	60	0.0088	0.0097	0.0166667	0.0183712	18.02	0.155891	0.187155	0.310331	0.338316	0.466222	0.525471	0.495846						260	70			1.25					0.0296241	0.0296241
	10	2436	2467	2.436	2.467	0.512	0.112	53	57	98	102	52	60	0.0088	0.0097	0.0171875	0.0189453	18.02	0.147964	0.177638	0.30256	0.330418	0.450524	0.508056	0.47929						260	70			1.25					0.0287659	0.0287659
	11	2436	2467	2.436	2.467	0.483	0.098	53	57	98	102	52	60	0.0088	0.0097	0.0182195	0.0200828	18.02	0.129469	0.155434	0.290579	0.319137	0.420048	0.474571	0.44731						260	70			1.25					0.0272614	0.0272614
	12	2436	2467	2.436	2.467	0.493	0.098	53	57	98	102	52	60	0.0088	0.0097	0.0178499	0.0196755	18.02	0.129469	0.155434	0.297962	0.327715	0.427431	0.483149	0.45529						260	70			1.25					0.0278589	0.0278589
	13	2436	2467	2.436	2.467	0.497	0.107	53	57	98	102	52	60	0.0088	0.0097	0.0177062	0.0195171	18.02	0.141359	0.169708	0.294854	0.322407	0.436212	0.492115	0.464164						260	70			1.25					0.0279512	0.0279512
	14	2436	2467	2.436	2.467	0.488	0.103	53	57	98	102	52	60	0.0088	0.0097	0.0180328	0.019877	18.02	0.136074	0.163364	0.290903	0.318571	0.426978	0.481935	0.454456						260	70			1.25					0.0274786	0.0274786
	15	2436	2467	2.436	2.467	0.481	0.1	53	57	98	102	52	60	0.0088	0.0097	0.0182952	0.0201663	18.02	0.132111	0.158606	0.287756	0.31548	0.419867	0.474086	0.446976						260	70			1.25					0.0271093	0.0271093
	16	2436	2467	2.436	2.467	0.481	0.1	53	57	98	102	52	60	0.0088	0.0097	0.0182952	0.0201663	18.02	0.132111	0.158606	0.287756	0.31548	0.419867	0.474086	0.446976						260	70			1.25					0.0271093	0.0271093
	17	2436	2467	2.436	2.467	0.473	0.103	53	57	98	102	52	60	0.0088	0.0097	0.0186047	0.0205074	18.02	0.136074	0.163364	0.279829	0.305705	0.415904	0.469068	0.442486						260	70			1.25					0.0265824	0.0265824
	18	2436	2467	2.436	2.467	0.481	0.102	53	57	98	102	52	60	0.0088	0.0097	0.0182952	0.0201663	18.02	0.134753	0.161778	0.286409	0.313538	0.421162	0.475316	0.448239						260	70			1.25					0.0270767	0.0270767
	19	2436	2467	2.436	2.467	0.484	0.111	53	57	98	102	52	60	0.0088	0.0097	0.0181818	0.0200413	18.02	0.146643	0.176052	0.282562	0.307371	0.429205	0.483424	0.456315						260	70			1.25					0.0271092	0.0271092
	20	2436	2467	2.436	2.467	0.524	0.118	53	57	98	102	52	60	0.0088	0.0097	0.0167939	0.0185115	18.02	0.155891	0.187155	0.307378	0.334885	0.463269	0.52204	0.492654	0.477359	0.00906842	0.526047	0.00746972	0.501703	260	70	0.0459047	0.00824473	1.25	0.0243439	0.0243439	0.0334123	0.0318136	0.0293851	0.0293851
LD 261	1	2436	2467	2.436	2.467	0.516	0.099	53	57	98	102	52	60	0.0093	0.01	0.0180233	0.0193798	18.02	0.126866	0.148578	0.304841	0.327845	0.431707	0.476423	0.454065						261	70			1.25					0.022358	0.022358
	2	2436	2467	2.436	2.467	0.514	0.097	53	57	98	102	52	60	0.0093	0.01	0.0180934	0.0194553	18.02	0.124303	0.145576	0.304715	0.32806	0.429018	0.473636	0.451327						261	70			1.25					0.0223087	0.0223087
	3	2436	2467	2.436	2.467	0.516	0.096	53	57	98	102	52	60	0.0093	0.01	0.0180233	0.0193798	18.02	0.123022	0.144075	0.306801	0.330602	0.429822	0.474677	0.45225						261	70			1.25					0.0224273	0.0224273
	4	2436	2467	2.436	2.467	0.507	0.097	53	57	98	102	52	60	0.0093	0.01	0.0183432	0.0197239	18.02	0.124303	0.145576	0.299702	0.322378	0.424006	0.467954	0.44598						261	70			1.25					0.0219743	0.0219743
	5	2436	2467	2.436	2.467	0.508	0.095	53	57	98	102	52	60	0.0093	0.01	0.0183071	0.019685	18.02	0.12174	0.142575	0.301725	0.325027	0.423465	0.467602	0.445534						261	70			1.25					0.0220683	0.0220683
	6	2436	2467	2.436	2.467	0.499	0.102	53	57	98	102	52	60	0.0093	0.01	0.0186373	0.0200401	18.02	0.130711	0.15308	0.290707	0.311291	0.421417	0.464371	0.442894						261	70			1.25					0.0214766	0.0214766
	7	2436	2467	2.436	2.467	0.5	0.096	53	57	98	102	52	60	0.0093	0.01	0.0186	0.02	18.02	0.123022	0.144075	0.295343	0.317615	0.418365	0.461691	0.440028						261	70			1.25					0.0216631	0.0216631
	8	2436	2467	2.436	2.467	0.496	0.094	53	57	98	102	52	60	0.0093	0.01	0.01875	0.0201613	18.02	0.120459	0.141074	0.293785	0.316206	0.414244	0.45728	0.435762						261	70			1.25					0.0215183	0.0215183
	9	2436	2467	2.436	2.467	0.502	0.094	53	57	98	102	52	60	0.0093	0.01	0.0185259	0.0199203	18.02	0.120459	0.141074	0.298082	0.321076	0.41854	0.46215	0.440345						261	70			1.25					0.0218049	0.0218049
	10	2436	2467	2.436	2.467	0.515	0.097	53	57	98	102	52	60	0.0093	0.01	0.0180583	0.0194175	18.02	0.124303	0.145576	0.305431	0.328871	0.429734	0.474447	0.452091						261	70			1.25					0.0223564	0.0223564
	11	2436	2467	2.436	2.467	0.495	0.094	53	57	98	102	52	60	0.0093	0.01	0.0187879	0.020202	18.02	0.120459	0.141074	0.293069	0.315395	0.413528	0.456469	0.434998						261	70			1.25					0.0214705	0.0214705
	12	2436	2467	2.436	2.467	0.479	0.085	53	57	98	102	52	60	0.0093	0.01	0.0194154	0.0208768	18.02	0.108926	0.127567	0.287491	0.310678	0.396416	0.438245	0.41733						261	70			1.25					0.0209143	0.0209143
	13	2436	2467	2.436	2.467	0.506	0.093	53	57	98	102	52	60	0.0093	0.01	0.0183794	0.0197628	18.02	0.119177	0.139573	0.301599	0.325242	0.420777	0.464815	0.442796						261	70			1.25					0.022019	0.022019
	14	2436	2467	2.436	2.467	0.499	0.094	53	57	98	102	52	60	0.0093	0.01	0.0186373	0.0200401	18.02	0.120459	0.141074	0.295933	0.318641	0.416392	0.459715	0.438054						261	70			1.25					0.0216616	0.0216616
	15	2436	2467	2.436	2.467	0.508	0.095	53	57	98	102	52	60	0.0093	0.01	0.0183071	0.019685	18.02	0.12174	0.142575	0.301725	0.325027	0.423465	0.467602	0.445534	0.420726	0.00228185	0.464472	0.00248969	0.442599	261	70	0.00923902	0.0023855	1.25	0.0218726	0.0218726	0.0241545	0.0243623	0.0220683	0.0220683
LD 272 Map 2	1	2436	2467	2.436	2.467	0.581	0.129	53	57	98	102	52	60	0.012	0.013	0.020654	0.0223752	18.02	0.127162	0.150041	0.255223	0.273604	0.382385	0.423645	0.403015						272	70			1.25					0.02063	0.02063
	2	2436	2467	2.436	2.467	0.58	0.12	53	57	98	102	52	60	0.012	0.013	0.0206897	0.0224138	18.02	0.11829	0.139573	0.259195	0.279384	0.377485	0.418957	0.398221						272	70			1.25					0.0207359	0.0207359
	3	2436	2467	2.436	2.467	0.575	0.122	53	57	98	102	52	60	0.012	0.013	0.0208696	0.0226087	18.02	0.120262	0.141899	0.255435	0.274814	0.375697	0.416713	0.396205						272	70			1.25					0.0205083	0.0205083
	4	2436	2467	2.436	2.467	0.578	0.123	53	57	98	102	52	60	0.012	0.013	0.0207612	0.0224913	18.02	0.121247	0.143062	0.256585	0.275989	0.377833	0.419052	0.398442						272	70			1.25					0.0206094	0.0206094
	5	2436	2467	2.436	2.467	0.574	0.13	53	57	98	102	52	60	0.012	0.013	0.0209059	0.0226481	18.02	0.128148	0.151204	0.250864	0.268488	0.379012	0.419692	0.399352						272	70			1.25					0.0203403	0.0203403
	6	2436	2467	2.436	2.467	0.599	0.135	53	57	98	102	52	60	0.012	0.013	0.0200334	0.0217028	18.02	0.133076	0.15702	0.262123	0.280653	0.395199	0.437673	0.416436						272	70			1.25					0.0212369	0.0212369
	7	2436	2467	2.436	2.467	0.606	0.13	53	57	98	102	52	60	0.012	0.013	0.019802	0.0214521	18.02	0.128148	0.151204	0.268492	0.288617	0.396639	0.439821	0.41823						272	70			1.25					0.021591	0.021591
	8	2436	2467	2.436	2.467	0.59	0.135	53	57	98	102	52	60	0.012	0.013	0.020339	0.0220339	18.02	0.133076	0.15702	0.257165	0.274992	0.390242	0.432012	0.411127						272	70			1.25					0.0208851	0.0208851
	9	2436	2467	2.436	2.467	0.609	0.145	53	57	98	102	52	60	0.012	0.013	0.0197044	0.0213465	18.02	0.142934	0.168651	0.262606	0.279823	0.40554	0.448473	0.427007						272	70			1.25					0.0214667	0.0214667
	10	2436	2467	2.436	2.467	0.566	0.114	53	57	98	102	52	60	0.012	0.013	0.0212014	0.0229682	18.02	0.112376	0.132594	0.254498	0.27485	0.366873	0.407444	0.387159						272	70			1.25					0.0202853	0.0202853
	11	2436	2467	2.436	2.467	0.569	0.114	53	57	98	102	52	60	0.012	0.013	0.0210896	0.0228471	18.02	0.112376	0.132594	0.25615	0.276737	0.368526	0.409331	0.388929						272	70			1.25					0.0204026	0.0204026
	12	2436	2467	2.436	2.467	0.573	0.118	53	57	98	102	52	60	0.012	0.013	0.0209424	0.0226876	18.02	0.116319	0.137247	0.256344	0.276405	0.372662	0.413651	0.393157						272	70			1.25					0.0204945	0.0204945
	13	2436	2467	2.436	2.467	0.569	0.111	53	57	98	102	52	60	0.012	0.013	0.0210896	0.0228471	18.02	0.109418	0.129105	0.257658	0.278873	0.367076	0.407978	0.387527						272	70			1.25					0.0204509	0.0204509
	14	2436	2467	2.436	2.467	0.556	0.113	53	57	98	102	52	60	0.012	0.013	0.0215827	0.0233813	18.02	0.11139	0.131431	0.249492	0.269272	0.360882	0.400703	0.380792						272	70			1.25					0.0199106	0.0199106
	15	2436	2467	2.436	2.467	0.562	0.109	53	57	98	102	52	60	0.012	0.013	0.0213523	0.0231317	18.02	0.107447	0.126779	0.254807	0.275894	0.362254	0.402673	0.382464						272	70			1.25					0.0202095	0.0202095
	16	2436	2467	2.436	2.467	0.559	0.106	53	57	98	102	52	60	0.012	0.013	0.0214669	0.0232558	18.02	0.10449	0.12329	0.254662	0.276143	0.359152	0.399433	0.379292						272	70			1.25					0.0201406	0.0201406
	17	2436	2467	2.436	2.467	0.567	0.108	53	57	98	102	52	60	0.012	0.013	0.021164	0.0229277	18.02	0.106461	0.125616	0.258064	0.279751	0.364525	0.405367	0.384946						272	70			1.25					0.0204211	0.0204211
	18	2436	2467	2.436	2.467	0.564	0.109	53	57	98	102	52	60	0.012	0.013	0.0212766	0.0230496	18.02	0.107447	0.126779	0.255909	0.277152	0.363356	0.403931	0.383643						272	70			1.25					0.0202877	0.0202877
	19	2436	2467	2.436	2.467	0.567	0.109	53	57	98	102	52	60	0.012	0.013	0.021164	0.0229277	18.02	0.107447	0.126779	0.257561	0.279039	0.365008	0.405818	0.385413						272	70			1.25					0.0204049	0.0204049
LD 272 Map 1	1	2436	2467	2.436	2.467	0.473	0.088	53	57	98	102	52	60	0.012	0.013	0.02537	0.0274841	18.02	0.0867461	0.102354	0.216334	0.234865	0.30308	0.337219	0.320149						272	70			1.25					0.0170693	0.0170693
	2	2436	2467	2.436	2.467	0.48	0.087	53	57	98	102	52	60	0.012	0.013	0.025	0.0270833	18.02	0.0857604	0.10119	0.220692	0.23998	0.306453	0.341171	0.323812						272	70			1.25					0.017359	0.017359
	3	2436	2467	2.436	2.467	0.464	0.081	53	57	98	102	52	60	0.012	0.013	0.0258621	0.0280172	18.02	0.0798459	0.0942118	0.214894	0.234188	0.29474	0.3284	0.31157						272	70			1.25					0.0168303	0.0168303
	4	2436	2467	2.436	2.467	0.469	0.086	53	57	98	102	52	60	0.012	0.013	0.0255864	0.0277186	18.02	0.0847746	0.100027	0.215135	0.233773	0.29991	0.3338	0.316855						272	70			1.25					0.0169452	0.0169452
	5	2436	2467	2.436	2.467	0.459	0.082	53	57	98	102	52	60	0.012	0.013	0.0261438	0.0283224	18.02	0.0808316	0.0953749	0.211637	0.230331	0.292469	0.325706	0.309087						272	70			1.25					0.0166188	0.0166188
	6	2436	2467	2.436	2.467	0.464	0.077	53	57	98	102	52	60	0.012	0.013	0.0258621	0.0280172	18.02	0.0759029	0.0895594	0.216904	0.237037	0.292807	0.326596	0.309702						272	70			1.25					0.0168947	0.0168947
	7	2436	2467	2.436	2.467	0.449	0.081	53	57	98	102	52	60	0.012	0.013	0.0267261	0.0289532	18.02	0.0798459	0.0942118	0.206631	0.224753	0.286477	0.318965	0.302721						272	70			1.25					0.016244	0.016244
	10	2436	2467	2.436	2.467	0.476	0.082	53	57	98	102	52	60	0.012	0.013	0.0252101	0.0273109	18.02	0.0808316	0.0953749	0.221002	0.241025	0.301833	0.3364	0.319116						272	70			1.25					0.0172832	0.0172832
	11	2436	2467	2.436	2.467	0.468	0.075	53	57	98	102	52	60	0.012	0.013	0.025641	0.0277778	18.02	0.0739314	0.0872332	0.220113	0.240977	0.294044	0.32821	0.311127						272	70			1.25					0.0170832	0.0170832
	12	2436	2467	2.436	2.467	0.483	0.087	53	57	98	102	52	60	0.012	0.013	0.0248447	0.0269151	18.02	0.0857604	0.10119	0.222345	0.241867	0.308105	0.343058	0.325582						272	70			1.25					0.0174762	0.0174762
	13	2436	2467	2.436	2.467	0.457	0.076	53	57	98	102	52	60	0.012	0.013	0.0262582	0.0284464	18.02	0.0749171	0.0883963	0.21355	0.233346	0.288468	0.321742	0.305105						272	70			1.25					0.0166372	0.0166372
	14	2436	2467	2.436	2.467	0.46	0.079	53	57	98	102	52	60	0.012	0.013	0.026087	0.0282609	18.02	0.0778744	0.0918856	0.213695	0.233097	0.29157	0.324982	0.308276						272	70			1.25					0.0167062	0.0167062
	15	2436	2467	2.436	2.467	0.442	0.074	53	57	98	102	52	60	0.012	0.013	0.0271493	0.0294118	18.02	0.0729456	0.0860701	0.206293	0.225335	0.279238	0.311405	0.295321						272	70			1.25					0.0160832	0.0160832
	16	2436	2467	2.436	2.467	0.457	0.085	53	57	98	102	52	60	0.012	0.013	0.0262582	0.0284464	18.02	0.0837889	0.0988643	0.209028	0.226937	0.292817	0.325801	0.309309						272	70			1.25					0.0164923	0.0164923
	17	2436	2467	2.436	2.467	0.467	0.074	53	57	98	102	52	60	0.012	0.013	0.0256959	0.0278373	18.02	0.0729456	0.0860701	0.220064	0.24106	0.29301	0.32713	0.31007	0.339864	0.00719714	0.377734	0.00785302	0.358799	272	70	0.0438778	0.00752499	1.25	0.0189351	0.0189351	0.0261323	0.0267881	0.0170603	0.0170603
UD 1	1	2436	2467	2.436	2.467	0.471	0.1	53	57	98	102	52	60	0.0108	0.0112	0.0229299	0.0237792	18.02	0.114418	0.129234	0.242823	0.250068	0.357241	0.379303	0.368272						1	50			1.25					0.0110309	0.0110309
	2	2436	2467	2.436	2.467	0.48	0.119	53	57	98	102	52	60	0.0113	0.0124	0.0235417	0.0258333	18.02	0.12298	0.146984	0.214512	0.230647	0.337492	0.377631	0.357562						1	50			1.25					0.0200696	0.0200696
	3	2436	2467	2.436	2.467	0.338	0.078	53	57	98	102	52	60	0.0113	0.0124	0.033432	0.0366864	18.02	0.080609	0.0963425	0.154105	0.166797	0.234715	0.263139	0.248927						1	50			1.25					0.0142125	0.0142125
	4	2436	2467	2.436	2.467	0.405	0.089	53	57	98	102	52	60	0.0113	0.0124	0.0279012	0.0306173	18.02	0.091977	0.109929	0.187004	0.203234	0.278981	0.313163	0.296072						1	50			1.25					0.0170914	0.0170914
	5	2436	2467	2.436	2.467	0.416	0.1	53	57	98	102	52	60	0.0113	0.0124	0.0271635	0.0298077	18.02	0.103345	0.123516	0.187561	0.202264	0.290906	0.32578	0.308343	0.299867	0.0217587	0.331803	0.0217426	0.315835	1	50	0.0485132	0.0216958	1.25	0.0159683	0.0159683	0.0377269	0.0377109	0.017437	0.017437
UD 13 Map 1	1	2436	2467	2.436	2.467	0.427	0.097	53	57	98	102	52	60	0.0094	0.0098	0.0220141	0.0229508	18.02	0.12684	0.144028	0.24736	0.254707	0.3742	0.398735	0.386467						13	50			1.25					0.0122674	0.0122674
	2	2436	2467	2.436	2.467	0.424	0.085	53	57	98	102	52	60	0.0094	0.0098	0.0221698	0.0231132	18.02	0.111149	0.12621	0.253167	0.263207	0.364316	0.389417	0.376866						13	50			1.25					0.0125505	0.0125505
	3	2436	2467	2.436	2.467	0.423	0.091	53	57	98	102	52	60	0.0094	0.0098	0.0222222	0.0231678	18.02	0.118994	0.135119	0.248437	0.25695	0.367431	0.392068	0.37975						13	50			1.25					0.0123186	0.0123186
	5	2436	2467	2.436	2.467	0.447	0.109	53	57	98	102	52	60	0.0094	0.0098	0.0210291	0.0219239	18.02	0.142532	0.161845	0.253975	0.259859	0.396507	0.421704	0.409105						13	50			1.25					0.0125987	0.0125987
	6	2436	2467	2.436	2.467	0.43	0.108	53	57	98	102	52	60	0.0094	0.0098	0.0218605	0.0227907	18.02	0.141224	0.160361	0.242219	0.247116	0.383443	0.407477	0.39546						13	50			1.25					0.0120169	0.0120169
	7	2436	2467	2.436	2.467	0.431	0.09	53	57	98	102	52	60	0.0094	0.0096	0.0218097	0.0222738	18.02	0.120138	0.133634	0.260261	0.264283	0.380399	0.397917	0.389158						13	50			1.25					0.00875869	0.00875869
UD 13 Map 2	1	2436	2467	2.436	2.467	0.426	0.092	53	57	98	102	52	60	0.0108	0.0114	0.0253521	0.0267606	18.02	0.103417	0.118896	0.21488	0.224947	0.318297	0.343842	0.33107						13	50			1.25					0.0127725	0.0127725
	2	2436	2467	2.436	2.467	0.436	0.085	53	57	98	102	52	60	0.0108	0.0114	0.0247706	0.0261468	18.02	0.0955487	0.109849	0.225173	0.237475	0.320722	0.347324	0.334023						13	50			1.25					0.013301	0.013301
	3	2436	2467	2.436	2.467	0.43	0.088	53	57	98	102	52	60	0.0108	0.0114	0.0251163	0.0265116	18.02	0.098921	0.113726	0.219685	0.230907	0.318606	0.344634	0.33162						13	50			1.25					0.0130139	0.0130139
	4	2436	2467	2.436	2.467	0.474	0.114	53	57	98	102	52	60	0.0108	0.0114	0.0227848	0.0240506	18.02	0.128148	0.147327	0.232425	0.241088	0.360572	0.388415	0.374494						13	50			1.25					0.0139213	0.0139213
	5	2436	2467	2.436	2.467	0.438	0.097	53	57	98	102	52	60	0.0108	0.0114	0.0246575	0.0260274	18.02	0.109038	0.125357	0.219553	0.229378	0.328591	0.354735	0.341663						13	50			1.25					0.0130722	0.0130722
	6	2436	2467	2.436	2.467	0.439	0.09	53	57	98	102	52	60	0.0108	0.0114	0.0246014	0.0259681	18.02	0.101169	0.116311	0.224192	0.235615	0.325362	0.351926	0.338644	0.353204	0.00834925	0.378183	0.00801705	0.365693	13	50	0.0283238	0.00817638	1.25	0.0124895	0.0124895	0.0208387	0.0205065	0.0132823	0.0132823
UD 15 Map 1	1	2436	2467	2.436	2.467	0.486	0.099	53	57	98	102	52	60	0.0124	0.0129	0.0255144	0.0265432	18.02	0.0983459	0.111433	0.219657	0.227622	0.318003	0.339055	0.328529						15	50			1.25					0.0105262	0.0105262
	2	2436	2467	2.436	2.467	0.488	0.099	53	57	98	102	52	60	0.0124	0.0129	0.0254098	0.0264344	18.02	0.0983459	0.111433	0.220767	0.228839	0.319113	0.340273	0.329693						15	50			1.25					0.0105798	0.0105798
	3	2436	2467	2.436	2.467	0.497	0.1	53	57	98	102	52	60	0.0124	0.0129	0.0249497	0.0259557	18.02	0.0993393	0.112559	0.225257	0.233629	0.324596	0.346188	0.335392						15	50			1.25					0.0107958	0.0107958
	4	2436	2467	2.436	2.467	0.496	0.104	53	57	98	102	52	60	0.0124	0.0129	0.025	0.0260081	18.02	0.103313	0.117061	0.222676	0.230263	0.325989	0.347325	0.336657						15	50			1.25					0.010668	0.010668
	5	2436	2467	2.436	2.467	0.492	0.101	53	57	98	102	52	60	0.0124	0.0129	0.0252033	0.0262195	18.02	0.100333	0.113685	0.221975	0.229896	0.322307	0.34358	0.332944						15	50			1.25					0.0106365	0.0106365
	6	2436	2467	2.436	2.467	0.477	0.098	53	57	98	102	52	60	0.0124	0.0129	0.0259958	0.027044	18.02	0.0973525	0.110308	0.215167	0.222832	0.312519	0.33314	0.32283						15	50			1.25					0.0103102	0.0103102
	9	2436	2467	2.436	2.467	0.492	0.099	53	57	98	102	52	60	0.0124	0.0129	0.0252033	0.0262195	18.02	0.0983459	0.111433	0.222987	0.231274	0.321333	0.342707	0.33202						15	50			1.25					0.010687	0.010687
	10	2436	2467	2.436	2.467	0.489	0.095	53	57	98	102	52	60	0.0124	0.0129	0.0253579	0.0263804	18.02	0.0943723	0.106931	0.223348	0.232204	0.31772	0.339135	0.328428						15	50			1.25					0.0107076	0.0107076
UD 15 Map 2	1	2436	2467	2.436	2.467	0.35	0.071	53	57	98	102	52	60	0.0083	0.0087	0.0237143	0.0248571	18.02	0.10458	0.119394	0.234779	0.245205	0.339359	0.364599	0.351979						15	50			1.25					0.0126201	0.0126201
	2	2436	2467	2.436	2.467	0.34	0.065	53	57	98	102	52	60	0.0083	0.0087	0.0244118	0.0255882	18.02	0.0957425	0.109304	0.231053	0.242288	0.326795	0.351592	0.339194						15	50			1.25					0.0123985	0.0123985
	3	2436	2467	2.436	2.467	0.34	0.067	53	57	98	102	52	60	0.0083	0.0087	0.0244118	0.0255882	18.02	0.0986885	0.112667	0.229551	0.240229	0.328239	0.352896	0.340568						15	50			1.25					0.0123285	0.0123285
	4	2436	2467	2.436	2.467	0.337	0.07	53	57	98	102	52	60	0.0083	0.0087	0.0246291	0.025816	18.02	0.103107	0.117712	0.224829	0.234412	0.327936	0.352124	0.34003						15	50			1.25					0.012094	0.012094
	5	2436	2467	2.436	2.467	0.337	0.079	53	57	98	102	52	60	0.0083	0.0087	0.0246291	0.025816	18.02	0.116364	0.132847	0.218071	0.225146	0.334435	0.357993	0.346214						15	50			1.25					0.0117791	0.0117791
	6	2436	2467	2.436	2.467	0.344	0.063	53	57	98	102	52	60	0.0083	0.0087	0.0241279	0.0252907	18.02	0.0927966	0.105941	0.235847	0.247985	0.328644	0.353926	0.341285						15	50			1.25					0.0126411	0.0126411
	7	2436	2467	2.436	2.467	0.35	0.076	53	57	98	102	52	60	0.0083	0.0087	0.0237143	0.0248571	18.02	0.111945	0.127802	0.231024	0.240057	0.342969	0.367859	0.355414						15	50			1.25					0.0124451	0.0124451
	8	2436	2467	2.436	2.467	0.348	0.071	53	57	98	102	52	60	0.0083	0.0087	0.0238506	0.025	18.02	0.10458	0.119394	0.233132	0.243386	0.337713	0.36278	0.350246						15	50			1.25					0.0125338	0.0125338
	9	2436	2467	2.436	2.467	0.347	0.07	53	57	98	102	52	60	0.0083	0.0087	0.0239193	0.025072	18.02	0.103107	0.117712	0.23306	0.243506	0.336167	0.361219	0.348693						15	50			1.25					0.0125256	0.0125256
	10	2436	2467	2.436	2.467	0.349	0.059	53	57	98	102	52	60	0.0083	0.0087	0.0237822	0.0249284	18.02	0.0869048	0.0992146	0.242967	0.25665	0.329871	0.355865	0.342868	0.327428	0.00195691	0.350681	0.00233953	0.339055	15	50	0.009099	0.00214466	1.25	0.0116263	0.0116263	0.0135832	0.0139659	0.0129969	0.0129969
UD 17 Map 1	1	2436	2467	2.436	2.467	0.327	0.066	53	57	98	102	52	60	0.008	0.0091	0.0244648	0.0278287	18.02	0.0929423	0.115148	0.209948	0.23804	0.302891	0.353188	0.328039						17	50			1.25					0.0251484	0.0251484
	2	2436	2467	2.436	2.467	0.308	0.063	53	57	98	102	52	60	0.008	0.0091	0.025974	0.0295455	18.02	0.0887176	0.109914	0.19715	0.223317	0.285868	0.333231	0.309549						17	50			1.25					0.0236814	0.0236814
	3	2436	2467	2.436	2.467	0.353	0.067	53	57	98	102	52	60	0.008	0.0091	0.0226629	0.025779	18.02	0.0943505	0.116892	0.229691	0.261504	0.324042	0.378396	0.351219						17	50			1.25					0.0271772	0.0271772
	4	2436	2467	2.436	2.467	0.341	0.068	53	57	98	102	52	60	0.008	0.0091	0.0234604	0.0266862	18.02	0.0957587	0.118637	0.21953	0.249113	0.315289	0.36775	0.341519						17	50			1.25					0.0262308	0.0262308
	5	2436	2467	2.436	2.467	0.349	0.07	53	57	98	102	52	60	0.008	0.0091	0.0229226	0.0260745	18.02	0.0985751	0.122126	0.22439	0.254525	0.322965	0.376651	0.349808						17	50			1.25					0.0268434	0.0268434
	6	2436	2467	2.436	2.467	0.328	0.063	53	57	98	102	52	60	0.008	0.0091	0.0243902	0.0277439	18.02	0.0887176	0.109914	0.212889	0.242188	0.301607	0.352102	0.326854						17	50			1.25					0.0252474	0.0252474
	7	2436	2467	2.436	2.467	0.35	0.072	53	57	98	102	52	60	0.008	0.0091	0.0228571	0.026	18.02	0.101392	0.125616	0.223741	0.253332	0.325132	0.378948	0.35204						17	50			1.25					0.0269078	0.0269078
	8	2436	2467	2.436	2.467	0.336	0.058	53	57	98	102	52	60	0.008	0.0091	0.0238095	0.0270833	18.02	0.0816765	0.10119	0.222774	0.255077	0.304451	0.356267	0.330359						17	50			1.25					0.0259083	0.0259083
	9	2436	2467	2.436	2.467	0.372	0.074	53	57	98	102	52	60	0.008	0.0091	0.0215054	0.0244624	18.02	0.104208	0.129105	0.239618	0.271954	0.343826	0.401059	0.372442						17	50			1.25					0.0286166	0.0286166
	10	2436	2467	2.436	2.467	0.357	0.064	53	57	98	102	52	60	0.008	0.0091	0.022409	0.0254902	18.02	0.0901258	0.111658	0.234993	0.268482	0.325119	0.380141	0.35263						17	50			1.25					0.0275111	0.0275111
	11	2436	2467	2.436	2.467	0.318	0.067	53	57	98	102	52	60	0.008	0.0091	0.0251572	0.0286164	18.02	0.0943505	0.116892	0.202148	0.22848	0.296499	0.345372	0.320935						17	50			1.25					0.0244368	0.0244368
	12	2436	2467	2.436	2.467	0.318	0.063	53	57	98	102	52	60	0.008	0.0091	0.0251572	0.0286164	18.02	0.0887176	0.109914	0.20502	0.232752	0.293737	0.342666	0.318202						17	50			1.25					0.0244644	0.0244644
	14	2436	2467	2.436	2.467	0.352	0.076	53	57	98	102	52	60	0.008	0.0091	0.0227273	0.0258523	18.02	0.107024	0.132594	0.222443	0.250947	0.329467	0.383541	0.356504						17	50			1.25					0.0270368	0.0270368
UD 17 Map 2	1	2436	2467	2.436	2.467	0.326	0.065	53	57	98	102	52	60	0.008	0.0084	0.0245399	0.0257669	18.02	0.0991619	0.113403	0.227369	0.238164	0.326531	0.351567	0.339049						17	50			1.25					0.0125181	0.0125181
	2	2436	2467	2.436	2.467	0.339	0.065	53	57	98	102	52	60	0.008	0.0084	0.0235988	0.0247788	18.02	0.0991619	0.113403	0.238452	0.25043	0.337614	0.363834	0.350724						17	50			1.25					0.0131097	0.0131097
	3	2436	2467	2.436	2.467	0.313	0.06	53	57	98	102	52	60	0.008	0.0084	0.0255591	0.0268371	18.02	0.0915341	0.10468	0.220175	0.231239	0.311709	0.335919	0.323814						17	50			1.25					0.0121048	0.0121048
	4	2436	2467	2.436	2.467	0.311	0.058	53	57	98	102	52	60	0.008	0.0084	0.0257235	0.0270096	18.02	0.0884829	0.10119	0.220026	0.231488	0.308509	0.332679	0.320594						17	50			1.25					0.0120851	0.0120851
	5	2436	2467	2.436	2.467	0.345	0.068	53	57	98	102	52	60	0.008	0.0084	0.0231884	0.0243478	18.02	0.103739	0.118637	0.241234	0.252887	0.344973	0.371524	0.358249						17	50			1.25					0.0132758	0.0132758
	6	2436	2467	2.436	2.467	0.335	0.069	53	57	98	102	52	60	0.008	0.0084	0.0238806	0.0250746	18.02	0.105264	0.120382	0.231931	0.242384	0.337195	0.362765	0.34998						17	50			1.25					0.012785	0.012785
	7	2436	2467	2.436	2.467	0.357	0.072	53	57	98	102	52	60	0.008	0.0084	0.022409	0.0235294	18.02	0.109841	0.125616	0.248353	0.259937	0.358194	0.385553	0.371874						17	50			1.25					0.0136792	0.0136792
	8	2436	2467	2.436	2.467	0.367	0.075	53	57	98	102	52	60	0.008	0.0084	0.0217984	0.0228883	18.02	0.114418	0.13085	0.254545	0.266168	0.368963	0.397018	0.38299	0.322123	0.00469842	0.364294	0.00442474	0.343208	17	50	0.0198286	0.00432695	1.25	0.0210855	0.0210855	0.0257839	0.0255102	0.0140273	0.0140273
UD 20 Map 1	1	2436	2467	2.436	2.467	0.459	0.098	53	57	98	102	52	60	0.011	0.0115	0.0239651	0.0250545	18.02	0.109204	0.124347	0.230152	0.238841	0.339356	0.363188	0.351272						20	50			1.25					0.0119156	0.0119156
	2	2436	2467	2.436	2.467	0.475	0.09	53	57	98	102	52	60	0.011	0.0115	0.0231579	0.0242105	18.02	0.100289	0.114196	0.24466	0.256035	0.34495	0.370231	0.357591						20	50			1.25					0.0126406	0.0126406
	3	2436	2467	2.436	2.467	0.463	0.09	53	57	98	102	52	60	0.011	0.0115	0.0237581	0.024838	18.02	0.100289	0.114196	0.237188	0.2478	0.337477	0.361997	0.349737						20	50			1.25					0.0122596	0.0122596
	4	2436	2467	2.436	2.467	0.482	0.096	53	57	98	102	52	60	0.011	0.0115	0.0228216	0.0238589	18.02	0.106975	0.121809	0.245611	0.256177	0.352586	0.377987	0.365287						20	50			1.25					0.0127001	0.0127001
	5	2436	2467	2.436	2.467	0.483	0.102	53	57	98	102	52	60	0.011	0.0115	0.0227743	0.0238095	18.02	0.113661	0.129422	0.242825	0.252203	0.356487	0.381625	0.369056						20	50			1.25					0.0125692	0.0125692
	6	2436	2467	2.436	2.467	0.463	0.09	53	57	98	102	52	60	0.011	0.0115	0.0237581	0.024838	18.02	0.100289	0.114196	0.237188	0.2478	0.337477	0.361997	0.349737						20	50			1.25					0.0122596	0.0122596
	7	2436	2467	2.436	2.467	0.468	0.093	53	57	98	102	52	60	0.011	0.0115	0.0235043	0.0245726	18.02	0.103632	0.118003	0.238597	0.248901	0.34223	0.366904	0.354567						20	50			1.25					0.012337	0.012337
	8	2436	2467	2.436	2.467	0.468	0.09	53	57	98	102	52	60	0.011	0.0115	0.0235043	0.0245726	18.02	0.100289	0.114196	0.240301	0.251232	0.340591	0.365428	0.353009						20	50			1.25					0.0124183	0.0124183
	9	2436	2467	2.436	2.467	0.468	0.093	53	57	98	102	52	60	0.011	0.0115	0.0235043	0.0245726	18.02	0.103632	0.118003	0.238597	0.248901	0.34223	0.366904	0.354567						20	50			1.25					0.012337	0.012337
	10	2436	2467	2.436	2.467	0.469	0.093	53	57	98	102	52	60	0.011	0.0115	0.0234542	0.0245203	18.02	0.103632	0.118003	0.23922	0.249587	0.342852	0.36759	0.355221						20	50			1.25					0.0123687	0.0123687
	11	2436	2467	2.436	2.467	0.479	0.089	53	57	98	102	52	60	0.011	0.0115	0.0229645	0.0240084	18.02	0.0991752	0.112927	0.247719	0.259557	0.346895	0.372484	0.359689						20	50			1.25					0.0127947	0.0127947
UD 20 Map 2	1	2436	2467	2.436	2.467	0.458	0.089	53	57	98	102	52	60	0.0106	0.0112	0.0231441	0.0244541	18.02	0.101832	0.117189	0.240928	0.254397	0.342759	0.371586	0.357172						20	50			1.25					0.0144133	0.0144133
	2	2436	2467	2.436	2.467	0.438	0.085	53	57	98	102	52	60	0.0106	0.0112	0.0242009	0.0255708	18.02	0.0972549	0.111922	0.230473	0.24338	0.327728	0.355301	0.341515						20	50			1.25					0.0137867	0.0137867
	3	2436	2467	2.436	2.467	0.448	0.084	53	57	98	102	52	60	0.0106	0.0112	0.0236607	0.025	18.02	0.0961108	0.110605	0.23745	0.251307	0.333561	0.361912	0.347736						20	50			1.25					0.0141755	0.0141755
	4	2436	2467	2.436	2.467	0.446	0.084	53	57	98	102	52	60	0.0106	0.0112	0.0237668	0.0251121	18.02	0.0961108	0.110605	0.236171	0.249883	0.332282	0.360488	0.346385						20	50			1.25					0.0141028	0.0141028
	5	2436	2467	2.436	2.467	0.443	0.093	53	57	98	102	52	60	0.0106	0.0112	0.0239278	0.0252822	18.02	0.106408	0.122456	0.229003	0.240491	0.335412	0.362946	0.349179						20	50			1.25					0.0137673	0.0137673
	6	2436	2467	2.436	2.467	0.441	0.084	53	57	98	102	52	60	0.0106	0.0112	0.0240363	0.0253968	18.02	0.0961108	0.110605	0.232974	0.246322	0.329085	0.356927	0.343006						20	50			1.25					0.013921	0.013921
	7	2436	2467	2.436	2.467	0.435	0.084	53	57	98	102	52	60	0.0106	0.0112	0.0243678	0.0257471	18.02	0.0961108	0.110605	0.229138	0.242049	0.325249	0.352654	0.338952						20	50			1.25					0.0137028	0.0137028
	8	2436	2467	2.436	2.467	0.443	0.089	53	57	98	102	52	60	0.0106	0.0112	0.0239278	0.0252822	18.02	0.101832	0.117189	0.231337	0.243715	0.333168	0.360904	0.347036						20	50			1.25					0.0138679	0.0138679
	10	2436	2467	2.436	2.467	0.446	0.092	53	57	98	102	52	60	0.0106	0.0112	0.0237668	0.0251121	18.02	0.105264	0.121139	0.231505	0.243433	0.336769	0.364572	0.350671	0.338957	0.00176682	0.365181	0.00159713	0.352069	20	50	0.00748675	0.00167409	1.25	0.013112	0.013112	0.0148788	0.0147091	0.0139015	0.0139015
UD 30 Map 1	1	2436	2467	2.436	2.467	0.363	0.084	53	57	98	102	52	60	0.0083	0.009	0.022865	0.0247934	18.02	0.119605	0.141255	0.22786	0.243644	0.347465	0.384898	0.366181						30	50			1.25					0.0187169	0.0187169
	2	2436	2467	2.436	2.467	0.364	0.076	53	57	98	102	52	60	0.0083	0.009	0.0228022	0.0247253	18.02	0.108214	0.127802	0.234463	0.25279	0.342676	0.380591	0.361634						30	50			1.25					0.0189575	0.0189575
	3	2436	2467	2.436	2.467	0.37	0.07	53	57	98	102	52	60	0.0083	0.009	0.0224324	0.0243243	18.02	0.0996704	0.117712	0.243592	0.264424	0.343263	0.382136	0.362699						30	50			1.25					0.0194365	0.0194365
	4	2436	2467	2.436	2.467	0.364	0.074	53	57	98	102	52	60	0.0083	0.009	0.0228022	0.0247253	18.02	0.105366	0.124439	0.235915	0.254849	0.34128	0.379287	0.360284						30	50			1.25					0.0190034	0.0190034
	5	2436	2467	2.436	2.467	0.378	0.078	53	57	98	102	52	60	0.0083	0.009	0.0219577	0.0238095	18.02	0.111061	0.131165	0.244151	0.263463	0.355212	0.394628	0.37492						30	50			1.25					0.0197078	0.0197078
	6	2436	2467	2.436	2.467	0.359	0.074	53	57	98	102	52	60	0.0083	0.009	0.0231198	0.0250696	18.02	0.105366	0.124439	0.231936	0.250301	0.337302	0.37474	0.356021						30	50			1.25					0.0187191	0.0187191
	7	2436	2467	2.436	2.467	0.346	0.067	53	57	98	102	52	60	0.0083	0.009	0.0239884	0.0260116	18.02	0.0953988	0.112667	0.226673	0.245686	0.322072	0.358353	0.340213						30	50			1.25					0.0181404	0.0181404
	8	2436	2467	2.436	2.467	0.354	0.068	53	57	98	102	52	60	0.0083	0.009	0.0234463	0.0254237	18.02	0.0968227	0.114349	0.232313	0.251932	0.329136	0.366281	0.347708						30	50			1.25					0.0185724	0.0185724
	9	2436	2467	2.436	2.467	0.363	0.07	53	57	98	102	52	60	0.0083	0.009	0.022865	0.0247934	18.02	0.0996704	0.117712	0.238022	0.258057	0.337693	0.37577	0.356731						30	50			1.25					0.0190384	0.0190384
UD 30 Map 2	1	2436	2467	2.436	2.467	0.335	0.061	53	57	98	102	52	60	0.0073	0.009	0.021791	0.0268657	18.02	0.0868557	0.11663	0.222276	0.274991	0.309132	0.39162	0.350376						30	50			1.25					0.0412441	0.0412441
	2	2436	2467	2.436	2.467	0.335	0.065	53	57	98	102	52	60	0.0073	0.009	0.021791	0.0268657	18.02	0.0925511	0.124277	0.219373	0.270308	0.311924	0.394586	0.353255						30	50			1.25					0.0413309	0.0413309
	3	2436	2467	2.436	2.467	0.352	0.068	53	57	98	102	52	60	0.0073	0.009	0.0207386	0.0255682	18.02	0.0968227	0.130013	0.230722	0.284375	0.327544	0.414388	0.370966						30	50			1.25					0.0434218	0.0434218
	4	2436	2467	2.436	2.467	0.327	0.063	53	57	98	102	52	60	0.0073	0.009	0.0223242	0.0275229	18.02	0.0897034	0.120453	0.214459	0.264377	0.304162	0.384831	0.344497						30	50			1.25					0.0403342	0.0403342
	5	2436	2467	2.436	2.467	0.343	0.067	53	57	98	102	52	60	0.0073	0.009	0.0212828	0.0262391	18.02	0.0953988	0.128101	0.224286	0.276239	0.319685	0.40434	0.362013						30	50			1.25					0.0423276	0.0423276
	6	2436	2467	2.436	2.467	0.346	0.066	53	57	98	102	52	60	0.0073	0.009	0.0210983	0.0260116	18.02	0.093975	0.126189	0.227399	0.280512	0.321374	0.406701	0.364038						30	50			1.25					0.0426634	0.0426634
	7	2436	2467	2.436	2.467	0.334	0.062	53	57	98	102	52	60	0.0073	0.009	0.0218563	0.0269461	18.02	0.0882795	0.118542	0.220755	0.272786	0.309034	0.391327	0.350181						30	50			1.25					0.0411467	0.0411467
	8	2436	2467	2.436	2.467	0.32	0.061	53	57	98	102	52	60	0.0073	0.009	0.0228125	0.028125	18.02	0.0868557	0.11663	0.210341	0.25948	0.297197	0.37611	0.336653						30	50			1.25					0.0394566	0.0394566
	9	2436	2467	2.436	2.467	0.335	0.064	53	57	98	102	52	60	0.0073	0.009	0.021791	0.0268657	18.02	0.0911272	0.122365	0.220099	0.271479	0.311226	0.393844	0.352535						30	50			1.25					0.0413092	0.0413092
	10	2436	2467	2.436	2.467	0.331	0.069	53	57	98	102	52	60	0.0073	0.009	0.0220544	0.0271903	18.02	0.0982466	0.131925	0.213286	0.26149	0.311533	0.393415	0.352474	0.325206	0.00381198	0.386729	0.00318054	0.355967	30	50	0.010011	0.00229667	1.25	0.0307615	0.0307615	0.0345735	0.033942	0.0409411	0.0409411
UD 32 Map 1	1	2436	2467	2.436	2.467	0.314	0.062	53	57	98	102	52	60	0.0071	0.0085	0.0226115	0.0270701	18.02	0.0934724	0.121881	0.21689	0.259207	0.310363	0.381088	0.345725						32	50			1.25					0.0353625	0.0353625
	2	2436	2467	2.436	2.467	0.332	0.066	53	57	98	102	52	60	0.0071	0.0085	0.0213855	0.0256024	18.02	0.0995029	0.129744	0.228981	0.27353	0.328484	0.403273	0.365879						32	50			1.25					0.0373949	0.0373949
	3	2436	2467	2.436	2.467	0.338	0.07	53	57	98	102	52	60	0.0071	0.0085	0.0210059	0.0251479	18.02	0.105533	0.137607	0.230961	0.275094	0.336495	0.412701	0.374598						32	50			1.25					0.0381033	0.0381033
	4	2436	2467	2.436	2.467	0.36	0.083	53	57	98	102	52	60	0.0071	0.0085	0.0197222	0.0236111	18.02	0.125132	0.163163	0.239505	0.282837	0.364637	0.446	0.405319						32	50			1.25					0.0406814	0.0406814
	5	2436	2467	2.436	2.467	0.331	0.066	53	57	98	102	52	60	0.0071	0.0085	0.0214502	0.0256798	18.02	0.0995029	0.129744	0.228138	0.272466	0.327641	0.40221	0.364926						32	50			1.25					0.0372845	0.0372845
	6	2436	2467	2.436	2.467	0.351	0.079	53	57	98	102	52	60	0.0071	0.0085	0.0202279	0.0242165	18.02	0.119102	0.1553	0.234997	0.278083	0.354099	0.433383	0.393741						32	50			1.25					0.039642	0.039642
	7	2436	2467	2.436	2.467	0.343	0.068	53	57	98	102	52	60	0.0071	0.0085	0.0206997	0.0247813	18.02	0.102518	0.133676	0.236711	0.282817	0.339229	0.416493	0.377861						32	50			1.25					0.0386317	0.0386317
	8	2436	2467	2.436	2.467	0.328	0.072	53	57	98	102	52	60	0.0071	0.0085	0.0216463	0.0259146	18.02	0.108549	0.141539	0.220999	0.262056	0.329548	0.403594	0.366571						32	50			1.25					0.0370232	0.0370232
	9	2436	2467	2.436	2.467	0.336	0.07	53	57	98	102	52	60	0.0071	0.0085	0.021131	0.0252976	18.02	0.105533	0.137607	0.229276	0.272968	0.33481	0.410575	0.372692						32	50			1.25					0.0378826	0.0378826
	10	2436	2467	2.436	2.467	0.342	0.071	53	57	98	102	52	60	0.0071	0.0085	0.0207602	0.0248538	18.02	0.107041	0.139573	0.233563	0.278143	0.340604	0.417716	0.37916						32	50			1.25					0.0385562	0.0385562
UD 32 Map 2	1	2436	2467	2.436	2.467	0.321	0.066	53	57	98	102	52	60	0.0078	0.0085	0.0242991	0.0264798	18.02	0.0995029	0.1181	0.219713	0.238337	0.319216	0.356437	0.337827						32	50			1.25					0.0186104	0.0186104
	2	2436	2467	2.436	2.467	0.332	0.066	53	57	98	102	52	60	0.0078	0.0085	0.023494	0.0256024	18.02	0.0995029	0.1181	0.228981	0.248982	0.328484	0.367082	0.347783						32	50			1.25					0.0192993	0.0192993
	3	2436	2467	2.436	2.467	0.355	0.073	53	57	98	102	52	60	0.0078	0.0085	0.0219718	0.0239437	18.02	0.110056	0.130626	0.242978	0.263571	0.353034	0.394197	0.373616						32	50			1.25					0.0205814	0.0205814
	4	2436	2467	2.436	2.467	0.369	0.107	53	57	98	102	52	60	0.0078	0.0085	0.0211382	0.0230352	18.02	0.161315	0.191466	0.228641	0.239871	0.389956	0.431336	0.410646						32	50			1.25					0.02069	0.02069
	5	2436	2467	2.436	2.467	0.317	0.065	53	57	98	102	52	60	0.0078	0.0085	0.0246057	0.0268139	18.02	0.0979953	0.116311	0.217112	0.235562	0.315107	0.351872	0.33349						32	50			1.25					0.0183825	0.0183825
	6	2436	2467	2.436	2.467	0.317	0.067	53	57	98	102	52	60	0.0078	0.0085	0.0246057	0.0268139	18.02	0.101011	0.11989	0.215575	0.23337	0.316585	0.35326	0.334923						32	50			1.25					0.0183374	0.0183374
	7	2436	2467	2.436	2.467	0.32	0.065	53	57	98	102	52	60	0.0078	0.0085	0.024375	0.0265625	18.02	0.0979953	0.116311	0.21964	0.238465	0.317635	0.354776	0.336205						32	50			1.25					0.0185704	0.0185704
	8	2436	2467	2.436	2.467	0.345	0.068	53	57	98	102	52	60	0.0078	0.0085	0.0226087	0.0246377	18.02	0.102518	0.121679	0.238396	0.259371	0.340914	0.381051	0.360982						32	50			1.25					0.0200682	0.0200682
	9	2436	2467	2.436	2.467	0.326	0.067	53	57	98	102	52	60	0.0078	0.0085	0.0239264	0.0260736	18.02	0.101011	0.11989	0.223157	0.24208	0.324168	0.36197	0.343069						32	50			1.25					0.0189009	0.0189009
	10	2436	2467	2.436	2.467	0.339	0.069	53	57	98	102	52	60	0.0078	0.0085	0.0230088	0.0250737	18.02	0.104026	0.123468	0.232573	0.252469	0.336598	0.375938	0.356268	0.33538	0.00424678	0.392748	0.00655967	0.364064	32	50	0.0227327	0.00508318	1.25	0.0286836	0.0286836	0.0329304	0.0352433	0.0196698	0.0196698
UD 35 Map 1	1	2436	2467	2.436	2.467	0.217	0.044	53	57	98	102	52	60	0.0039	0.006	0.0179724	0.0276498	18.02	0.093975	0.157467	0.211088	0.323589	0.305063	0.481056	0.393059						35	50			1.25					0.0879967	0.0879967
	2	2436	2467	2.436	2.467	0.224	0.04	53	57	98	102	52	60	0.0039	0.006	0.0174107	0.0267857	18.02	0.0854318	0.143152	0.223798	0.345902	0.30923	0.489054	0.399142						35	50			1.25					0.089912	0.089912
	3	2436	2467	2.436	2.467	0.221	0.043	53	57	98	102	52	60	0.0039	0.006	0.0176471	0.0271493	18.02	0.0918392	0.153888	0.216951	0.333522	0.30879	0.48741	0.3981						35	50			1.25					0.0893102	0.0893102
	4	2436	2467	2.436	2.467	0.208	0.043	53	57	98	102	52	60	0.0039	0.006	0.01875	0.0288462	18.02	0.0918392	0.153888	0.201435	0.308361	0.293274	0.462249	0.377762						35	50			1.25					0.0844876	0.0844876
	5	2436	2467	2.436	2.467	0.183	0.034	53	57	98	102	52	60	0.0039	0.006	0.0213115	0.0327869	18.02	0.072617	0.121679	0.181396	0.279694	0.254013	0.401373	0.327693						35	50			1.25					0.07368	0.07368
	6	2436	2467	2.436	2.467	0.219	0.04	53	57	98	102	52	60	0.0039	0.006	0.0178082	0.0273973	18.02	0.0854318	0.143152	0.21783	0.336224	0.303262	0.479376	0.391319						35	50			1.25					0.0880571	0.0880571
	7	2436	2467	2.436	2.467	0.204	0.039	53	57	98	102	52	60	0.0039	0.006	0.0191176	0.0294118	18.02	0.083296	0.139573	0.201016	0.309383	0.284312	0.448956	0.366634						35	50			1.25					0.0823222	0.0823222
	8	2436	2467	2.436	2.467	0.232	0.044	53	57	98	102	52	60	0.0039	0.006	0.0168103	0.0258621	18.02	0.093975	0.157467	0.228991	0.352621	0.322966	0.510088	0.416527						35	50			1.25					0.0935612	0.0935612
	9	2436	2467	2.436	2.467	0.208	0.041	53	57	98	102	52	60	0.0039	0.006	0.01875	0.0288462	18.02	0.0875676	0.146731	0.203612	0.312743	0.29118	0.459474	0.375327						35	50			1.25					0.0841468	0.0841468
UD 35 Map 2	1	2436	2467	2.436	2.467	0.4	0.079	53	57	98	102	52	60	0.0102	0.0105	0.0255	0.02625	18.02	0.0964159	0.108101	0.223654	0.229829	0.32007	0.33793	0.329						35	50			1.25					0.00892991	0.00892991
	2	2436	2467	2.436	2.467	0.398	0.075	53	57	98	102	52	60	0.0102	0.0105	0.0256281	0.0263819	18.02	0.0915341	0.102627	0.224779	0.2317	0.316313	0.334327	0.32532						35	50			1.25					0.00900724	0.00900724
	3	2436	2467	2.436	2.467	0.398	0.085	53	57	98	102	52	60	0.0102	0.0105	0.0256281	0.0263819	18.02	0.103739	0.116311	0.218557	0.223322	0.322296	0.339633	0.330965						35	50			1.25					0.00866888	0.00866888
	4	2436	2467	2.436	2.467	0.401	0.075	53	57	98	102	52	60	0.0102	0.0105	0.0254364	0.0261845	18.02	0.0915341	0.102627	0.226825	0.23392	0.318359	0.336548	0.327453						35	50			1.25					0.00909426	0.00909426
	5	2436	2467	2.436	2.467	0.39	0.083	53	57	98	102	52	60	0.0102	0.0105	0.0261538	0.0269231	18.02	0.101298	0.113574	0.214345	0.219078	0.315643	0.332652	0.324147						35	50			1.25					0.00850449	0.00850449
	6	2436	2467	2.436	2.467	0.377	0.076	53	57	98	102	52	60	0.0102	0.0105	0.0270557	0.0278515	18.02	0.0927545	0.103996	0.209834	0.215322	0.302589	0.319317	0.310953						35	50			1.25					0.00836425	0.00836425
	7	2436	2467	2.436	2.467	0.373	0.072	53	57	98	102	52	60	0.0102	0.0105	0.0273458	0.0281501	18.02	0.0878727	0.0985222	0.209595	0.215713	0.297468	0.314235	0.305851						35	50			1.25					0.00838356	0.00838356
	8	2436	2467	2.436	2.467	0.399	0.085	53	57	98	102	52	60	0.0102	0.0105	0.0255639	0.0263158	18.02	0.103739	0.116311	0.219239	0.224063	0.322978	0.340373	0.331676						35	50			1.25					0.00869789	0.00869789
	9	2436	2467	2.436	2.467	0.408	0.077	53	57	98	102	52	60	0.0102	0.0102	0.025	0.025	18.02	0.0967389	0.105364	0.23713	0.237425	0.333869	0.342789	0.338329	0.30676	0.00436249	0.400936	0.0172848	0.353848	35	50	0.0352892	0.00831775	1.25	0.047088	0.047088	0.0514505	0.0643728	0.00446009	0.00446009
UD 50 Line 1	1	2436	2467	2.436	2.467	0.354	0.07	53	57	98	102	52	60	0.008	0.0089	0.0225989	0.0251412	18.02	0.10079	0.122126	0.233455	0.259243	0.334246	0.381369	0.357807						50	50			1.25					0.0235618	0.0235618
	2	2436	2467	2.436	2.467	0.357	0.069	53	57	98	102	52	60	0.008	0.0089	0.022409	0.02493	18.02	0.0993505	0.120382	0.236603	0.263142	0.335954	0.383523	0.359738						50	50			1.25					0.0237848	0.0237848
	3	2436	2467	2.436	2.467	0.356	0.071	53	57	98	102	52	60	0.008	0.0089	0.0224719	0.025	18.02	0.10223	0.123871	0.23433	0.260062	0.336561	0.383933	0.360247						50	50			1.25					0.0236861	0.0236861
	4	2436	2467	2.436	2.467	0.354	0.07	53	57	98	102	52	60	0.008	0.0089	0.0225989	0.0251412	18.02	0.10079	0.122126	0.233455	0.259243	0.334246	0.381369	0.357807						50	50			1.25					0.0235618	0.0235618
	5	2436	2467	2.436	2.467	0.344	0.069	53	57	98	102	52	60	0.008	0.0089	0.0232558	0.0258721	18.02	0.0993505	0.120382	0.226143	0.250875	0.325493	0.371257	0.348375						50	50			1.25					0.0228819	0.0228819
	6	2436	2467	2.436	2.467	0.346	0.071	53	57	98	102	52	60	0.008	0.0089	0.0231214	0.0257225	18.02	0.10223	0.123871	0.226284	0.250626	0.328514	0.374497	0.351506						50	50			1.25					0.0229915	0.0229915
	7	2436	2467	2.436	2.467	0.346	0.072	53	57	98	102	52	60	0.008	0.0089	0.0231214	0.0257225	18.02	0.10367	0.125616	0.22555	0.249558	0.32922	0.375174	0.352197						50	50			1.25					0.0229768	0.0229768
	8	2436	2467	2.436	2.467	0.351	0.075	53	57	98	102	52	60	0.008	0.0089	0.022792	0.0253561	18.02	0.10799	0.13085	0.227371	0.251071	0.335361	0.381921	0.358641						50	50			1.25					0.0232802	0.0232802
	9	2436	2467	2.436	2.467	0.346	0.077	53	57	98	102	52	60	0.008	0.0089	0.0231214	0.0257225	18.02	0.110869	0.134339	0.22188	0.244217	0.332749	0.378556	0.355653						50	50			1.25					0.0229036	0.0229036
	10	2436	2467	2.436	2.467	0.338	0.069	53	57	98	102	52	60	0.008	0.0089	0.0236686	0.0263314	18.02	0.0993505	0.120382	0.221315	0.245214	0.320666	0.365596	0.343131						50	50			1.25					0.0224652	0.0224652
	11	2436	2467	2.436	2.467	0.335	0.07	53	57	98	102	52	60	0.008	0.0089	0.0238806	0.0265672	18.02	0.10079	0.122126	0.218167	0.241315	0.318958	0.363442	0.3412						50	50			1.25					0.0222421	0.0222421
	12	2436	2467	2.436	2.467	0.335	0.071	53	57	98	102	52	60	0.008	0.0089	0.0238806	0.0265672	18.02	0.10223	0.123871	0.217433	0.240247	0.319663	0.364118	0.341891						50	50			1.25					0.0222275	0.0222275
	13	2436	2467	2.436	2.467	0.335	0.072	53	57	98	102	52	60	0.008	0.0089	0.0238806	0.0265672	18.02	0.10367	0.125616	0.216699	0.239179	0.320369	0.364795	0.342582						50	50			1.25					0.0222128	0.0222128
	14	2436	2467	2.436	2.467	0.336	0.067	53	57	98	102	52	60	0.008	0.0089	0.0238095	0.0264881	18.02	0.0964707	0.116892	0.221174	0.245463	0.317645	0.362356	0.34						50	50			1.25					0.0223556	0.0223556
	15	2436	2467	2.436	2.467	0.341	0.07	53	57	98	102	52	60	0.008	0.0089	0.0234604	0.0260997	18.02	0.10079	0.122126	0.222995	0.246977	0.323785	0.369103	0.346444						50	50			1.25					0.0226589	0.0226589
	16	2436	2467	2.436	2.467	0.33	0.072	53	57	98	102	52	60	0.008	0.0089	0.0242424	0.0269697	18.02	0.10367	0.125616	0.212676	0.234461	0.316346	0.360077	0.338212						50	50			1.25					0.0218655	0.0218655
	18	2436	2467	2.436	2.467	0.336	0.072	53	57	98	102	52	60	0.008	0.0089	0.0238095	0.0264881	18.02	0.10367	0.125616	0.217504	0.240123	0.321174	0.365738	0.343456						50	50			1.25					0.0222823	0.0222823
	19	2436	2467	2.436	2.467	0.324	0.07	53	57	98	102	52	60	0.008	0.0089	0.0246914	0.0274691	18.02	0.10079	0.122126	0.209316	0.230936	0.310107	0.353063	0.331585						50	50			1.25					0.0214781	0.0214781
	20	2436	2467	2.436	2.467	0.317	0.067	53	57	98	102	52	60	0.008	0.0089	0.0252366	0.0280757	18.02	0.0964707	0.116892	0.205886	0.227536	0.302357	0.344429	0.323393						50	50			1.25					0.0210359	0.0210359
UD 50 Map 1	1	2436	2467	2.436	2.467	0.415	0.082	53	57	98	102	52	60	0.009	0.0105	0.0216867	0.0253012	18.02	0.100077	0.127167	0.232018	0.270205	0.332095	0.397372	0.364733						50	50			1.25					0.0326383	0.0326383
	2	2436	2467	2.436	2.467	0.432	0.081	53	57	98	102	52	60	0.009	0.0105	0.0208333	0.0243056	18.02	0.0988568	0.125616	0.244234	0.285413	0.343091	0.411028	0.37706						50	50			1.25					0.0339686	0.0339686
	3	2436	2467	2.436	2.467	0.441	0.084	53	57	98	102	52	60	0.009	0.0105	0.0204082	0.0238095	18.02	0.102518	0.130268	0.248506	0.290113	0.351024	0.420381	0.385702						50	50			1.25					0.0346783	0.0346783
	4	2436	2467	2.436	2.467	0.437	0.085	53	57	98	102	52	60	0.009	0.0105	0.020595	0.0240275	18.02	0.103739	0.131819	0.245156	0.285808	0.348894	0.417627	0.383261						50	50			1.25					0.0343665	0.0343665
	5	2436	2467	2.436	2.467	0.459	0.093	53	57	98	102	52	60	0.009	0.0105	0.0196078	0.0228758	18.02	0.113502	0.144226	0.255183	0.296664	0.368685	0.440889	0.404787						50	50			1.25					0.0361023	0.0361023
	6	2436	2467	2.436	2.467	0.425	0.084	53	57	98	102	52	60	0.009	0.0105	0.0211765	0.0247059	18.02	0.102518	0.130268	0.237594	0.276693	0.340112	0.406962	0.373537						50	50			1.25					0.0334248	0.0334248
	7	2436	2467	2.436	2.467	0.426	0.084	53	57	98	102	52	60	0.009	0.0105	0.0211268	0.0246479	18.02	0.102518	0.130268	0.238276	0.277532	0.340794	0.4078	0.374297						50	50			1.25					0.0335032	0.0335032
	8	2436	2467	2.436	2.467	0.428	0.084	53	57	98	102	52	60	0.009	0.0105	0.021028	0.0245327	18.02	0.102518	0.130268	0.23964	0.279209	0.342158	0.409478	0.375818						50	50			1.25					0.0336599	0.0336599
	9	2436	2467	2.436	2.467	0.423	0.083	53	57	98	102	52	60	0.009	0.0105	0.0212766	0.0248227	18.02	0.101298	0.128717	0.236852	0.275965	0.33815	0.404683	0.371416						50	50			1.25					0.0332666	0.0332666
	10	2436	2467	2.436	2.467	0.405	0.078	53	57	98	102	52	60	0.009	0.0105	0.0222222	0.0259259	18.02	0.0951954	0.120963	0.227686	0.265616	0.322882	0.386579	0.354731						50	50			1.25					0.0318488	0.0318488
	11	2436	2467	2.436	2.467	0.435	0.085	53	57	98	102	52	60	0.009	0.0105	0.0206897	0.0241379	18.02	0.103739	0.131819	0.243792	0.284131	0.34753	0.41595	0.38174						50	50			1.25					0.0342098	0.0342098
UD 50 Map 2	1	2436	2467	2.436	2.467	0.473	0.091	53	57	98	102	52	60	0.0105	0.0108	0.0221987	0.022833	18.02	0.107976	0.120963	0.258587	0.265976	0.366563	0.386939	0.376751						50	50			1.25					0.0101878	0.0101878
	2	2436	2467	2.436	2.467	0.476	0.101	53	57	98	102	52	60	0.0105	0.0108	0.0220588	0.0226891	18.02	0.119842	0.134256	0.254527	0.259994	0.374369	0.39425	0.384309						50	50			1.25					0.00994042	0.00994042
	3	2436	2467	2.436	2.467	0.469	0.094	53	57	98	102	52	60	0.0105	0.0108	0.0223881	0.0230277	18.02	0.111536	0.124951	0.25412	0.260658	0.365656	0.38561	0.375633						50	50			1.25					0.00997681	0.00997681
	4	2436	2467	2.436	2.467	0.5	0.104	53	57	98	102	52	60	0.0105	0.0108	0.021	0.0216	18.02	0.123401	0.138244	0.268626	0.274806	0.392028	0.413049	0.402539						50	50			1.25					0.0105109	0.0105109
	5	2436	2467	2.436	2.467	0.463	0.09	53	57	98	102	52	60	0.0105	0.0108	0.0226782	0.0233261	18.02	0.10679	0.119634	0.252561	0.2596	0.359351	0.379235	0.369293						50	50			1.25					0.00994179	0.00994179
	6	2436	2467	2.436	2.467	0.348	0.086	53	57	98	102	52	60	0.0105	0.0108	0.0301724	0.0310345	18.02	0.102044	0.114317	0.178727	0.180184	0.280771	0.294501	0.287636						50	50			1.25					0.0068648	0.0068648
	7	2436	2467	2.436	2.467	0.467	0.095	53	57	98	102	52	60	0.0105	0.0108	0.0224839	0.0231263	18.02	0.112723	0.12628	0.252189	0.258407	0.364911	0.384687	0.374799						50	50			1.25					0.00988789	0.00988789
	8	2436	2467	2.436	2.467	0.468	0.095	53	57	98	102	52	60	0.0105	0.0108	0.0224359	0.0230769	18.02	0.112723	0.12628	0.252852	0.259126	0.365575	0.385406	0.37549						50	50			1.25					0.00991579	0.00991579
	9	2436	2467	2.436	2.467	0.462	0.099	53	57	98	102	52	60	0.0105	0.0108	0.0227273	0.0233766	18.02	0.117469	0.131597	0.246454	0.251557	0.363923	0.383155	0.373539	0.337743	0.00352995	0.383331	0.00409075	0.360537	50	50	0.0221934	0.00355378	1.25	0.0227939	0.0227939	0.0263238	0.0268846	0.00961592	0.00961592
