# Supplementary material for: Evidence for the formation of silicic lava by pyroclast sintering
Source: Nat Commun. 2024 Jun 24;15:5347. doi: 10.1038/s41467-024-49601-6 (PMC11196653; doi:10.1038/s41467-024-49601-6)
Supplement: Supplementary file 5 — Supplementary Data 2 [file 41467_2024_49601_MOESM5_ESM.xlsx]

## Sheet: Wafer thickness
Sample	FTIR Spectra number	High wavenumber	Low wavenumber	High - Low	Peak to peak no.	Mean interpeak spacing	Thickness	Thickness	Measured thickness - digital micrometer
		cm-1	cm-1	cm-1		cm-1	cm	µm	µm
LD PLT	Line 1 S1	2688	2459	229	5	45.8	0.00727802	72.7802	80
LD PLT	Line 1 S2	2621	2447	174	4	43.5	0.00766284	76.6284	80
LD PLT	Line 1 S3	2491	2407	84	2	42	0.00793651	79.3651	80
LD 0	Map 1 S1	2617	2436	181	5	36.2	0.0092081	92.081	92
LD 0	Map1 S2	2567	2422	145	4	36.25	0.0091954	91.954	89
LD 45	Line 1 S2	2780	2683	97	3	32.3333	0.0103093	103.093	110
LD 45	Line 1 S3	2667	2607	60	2	30	0.0111111	111.111	113
LD 76	Line 1 S1	2539	2403	136	3	45.3333	0.00735294	73.5294	72
LD 76	Line 1 S2	2584	2446	138	3	46	0.00724638	72.4638	72
LD 76	Line 1 S3	2644	2408	236	5	47.2	0.00706215	70.6215	82
LD 76	Line 1 S4	2650	2447	203	4	50.75	0.00656814	65.6814	82
LD 84	Map 1 S5	2589	2476	113	4	28.25	0.0117994	117.994	115
LD 84	Map 1 S4	2707	2623	84	3	28	0.0119048	119.048	117
LD 100	Map 1 S3	2523	2423	100	3	33.3333	0.01	100	104
LD 140	Map2 S	2565	2436	129	4	32.25	0.0103359	103.359	110
LD 140	Map 2 S2	2525	2459	66	2	33	0.010101	101.01	110
LD 140	Map1 S4	2500	2409	91	3	30.3333	0.010989	109.89	110
UD 15	Map 1 S1	2511	2429	82	3	32.75	0.0101781	101.781	129
UD 15	Map 1 S2	2582	2418	164	6	27.3333	0.0121951	121.951	129
UD 15	Map 1 S3	2660	2582	78	3	26	0.0128205	128.205	129
UD 15	Map 1 S4	2660	2551	109	4	27.25	0.0122324	122.324	129
UD 15	Map 1 S7	2564	2429	135	5	27	0.0123457	123.457	129
UD 15	Map 1 S8	2564	2432	132	5	26.4	0.0126263	126.263	129
UD 15	Map 2 S1	2775	2615	160	4	40	0.00833333	83.3333	83
UD 15	Map 2 S4	2555	2430	125	3	41.6667	0.008	80	83
UD 15	Map 2 S5	2528	2412	116	3	38.6667	0.00862069	86.2069	83
UD 17	Map 1 S1	2784	2616	168	4	42	0.00793651	79.3651	91
UD 17	Map 1 S2	2796	2629	167	4	41.75	0.00798403	79.8403	91
UD 17	Map 1 S3	2592	2412	180	4	45	0.00740741	74.0741	91
UD 17	Map 1 S4	2777	2506	271	7	38.7143	0.00861009	86.1009	91
UD 17	Map 1 S5	2791	2628	163	4	40.75	0.00817996	81.7996	91
UD 17	Map 2 S1	2546	2427	119	3	39.6667	0.00840336	84.0336	82
UD 17	Map 2 S2	2533	2414	119	3	39.6667	0.00840336	84.0336	82
UD 17	Map 2 S6	2594	2467	127	3	42.3333	0.00787402	78.7402	82
UD 20	Map 1 S3	2748	2659	89	3	29.6667	0.011236	112.36	112
UD 20	Map 1 S5	2613	2530	83	3	27.6667	0.0120482	120.482	112
UD 20	Map 1 S6	2575	2459	116	4	29	0.0114943	114.943	112
UD 20	Map 1 S7	2789	2698	91	3	30.3333	0.010989	109.89	112
UD 20	Map 1 S10	2779	2658	121	4	30.25	0.0110193	110.193	112
UD 20	Map 1 S10	2750	2630	120	4	30	0.0111111	111.111	112
UD 20	Map 2 S9	2571	2488	83	3	27.6667	0.0120482	120.482	106
UD 20	Map2 S10	2532	2436	96	3	32	0.0104167	104.167	106
UD 30	Map1 S1	2780	2658	122	3	40.6667	0.00819672	81.9672	86
UD 30	Map1 S5	2686	2569	117	3	39	0.00854701	85.4701	86
UD 30	Map2 S1	2553	2414	139	3	46.3333	0.00719424	71.9424	85
UD 30	Map2 S2	2571	2432	139	3	46.3333	0.00719424	71.9424	85
UD 30	Map2 S3	2570	2438	132	3	44	0.00757576	75.7576	85
UD 30	Map2 S4	2664	2433	231	5	46.2	0.00721501	72.1501	85
UD 30	Map2 S5	2542	2405	137	3	45.6667	0.00729927	72.9927	85
UD 30	Map2 S6	2619	2443	176	4	44	0.00757576	75.7576	85
UD 30	Map2 S7	2628	2443	185	4	46.25	0.00720721	72.0721	85
UD 30	Map2 S8	2602	2421	181	4	45.25	0.00736648	73.6648	85
UD 32	Map 1 S5	2621	2434	187	4	46.75	0.00713012	71.3012	85
UD 35	Map 1 S1	2767	2427	340	4	85	0.00392157	39.2157	59
UD 50	Line 1 S3	2587	2410	177	4	44.25	0.00753296	75.3296	85
UD 50	Map 1 S1	2732	2580	152	4	38	0.00877193	87.7193	105
UD 50	Map1 S5	2582	2410	172	5	34.4	0.00968992	96.8992	105
UD 50	Map2 S4	2547	2424	123	4	30.75	0.0108401	108.401	106
